# Supplementary material for: Hydroxyethyl starch for volume expansion after subarachnoid haemorrhage and renal function: Results of a retrospective analysis
Source: PLoS One. 2018 Feb 15;13(2):e0192832. doi: 10.1371/journal.pone.0192832 (PMC5813956; doi:10.1371/journal.pone.0192832)
Supplement: S1 Table — (XLS) [file pone.0192832.s001.xls]

## Sheet: Data
Available Dataset
Patients		54.3885	72.9745	169.146					50.2293	31.7385	47.6603	SAH							Therapy		HES therapy								Renal function						Sepsis													Ventilation	Outcome
No.	Gender	Age	Weight	Height	Comorbidities	Risk factors AKI	Pre-existing renal insufficency	APACHE	SAPS admission	Average SAPS	SAPS max	Main diagnosis	Hunt Hess	WFNS	Fisher	Vasospasm	Aneurysm localisation	Hemisphere	Clip vs. coil	Days until therapy	HES type	Duration 10% (d)	Duration 6% (d)	Cum. dose 10% (l)	Cum. dose 6% (l)	HES 6% y/n	HES 10% y/n	HES y/n	GFR admission	RIFLE	RRT?	RRT 0/1	Nephrotoxic risk factors/medication	Nephrotoxic risk factors	Temp (d)	Tachycardia (d)	Leucocytes (d)	PCT max. (µg/l)	Lactate adm. (mmol/l)	Lactate max. (mmol/l)	Low platelets?	>2 SIRS (d)	Focus of infection	Sepsis?	Duration/type antibiotics	Catecholamines/indication/duration (d)	Max. dose noradrenaline (µg/kg/min)	Days of inv. ventilation	GOS
1	f	67	83	166	aHT	1	0	14	38	36.3	63	y	2	2	3	n	1	L	Clip	0	10%, 6%	12	3	11	3.5	1	1	1	St. I	0	n	0	2x angio (105 ml +?), Ibu 7,5g	1, 2	14	15	4	0.21	2.1	2.7		9	lung	y	10d Tazobac	RR, 9d	0.3	19	2
2	f	47	65	165	unknown	0	0	6	48	48.2	57	y	4	5	4	y	5	L	Coil	0	10%, 6%	10.5	26	10.5	5	1	1	1	St. I	0	n	0	2x angio	1	10	9	5	0.27	1.7	1.4		18	UTI/dental/lung	y	6d Tazobac, 4d Cefuroxim, Tavanic 5d HWI	RR, 8d	0.09	18	2
3	m	60	70	180	aHT	1	1	8	49	45	53	y	5	5	4	n	1	R	Clip	0	10%, 6%	11.5	6	11.6	4.2	1	1	1	St. III, 66	0	n	0	2x angio (50ml +?)	1	3	0	4	0.33	1.8	1.6		11	lung	y	9d Tazobac	RR, 8d NA, 5d Dob	0.36	14	3
4	m	74	75	180	alcohol	0	1	12	50	52.6	66	y	5	5	3	n	1	R	Clip	0	10%, 6%	4	5	3	1.5	1	1	1	St. II, 80	0	n	0	1x angio (60ml), 18,76g Vanco over 8,5d	1, 3	1	6	16	0.36	1.5	2.1		13	wound/EVD	y	ges. 25d (9d Unacid, 10d Vanco, 13d Ceftriaxon	RR, NA 4+7d, Dob 7d	0.05	34	2
5	m	80	85	178	aHT, DM	1.2	1	13	51	57.2	61	y	5	5	4	n	2		Coil	0	10%, 6%	7.5	1	7.5	0.5	1	1	1	St. II, 78	R	n	0	1x angio (205ml)	1	5	3	8	1.45	1.5	3.1	thrc 88	8	lung	y	0	R+S, 14d NA, 6d Dob	1.57	13	1
6	f	49	70	165	unknown	0	0	13	52	53.4	66	y	5	5	4	n	3	L	Clip	0	10%, 6%	13.5	4	13.3	2	1	1	1	St. I, 94	0	n	0	1x angio (160ml)	1	10	8	5	0.17	1.2	2.6		6	lung, ENT, UTI	y	7d+2d Unacid, 10d Cipro	RR, 13d	0.38	21	3
7	m	43	63	172	cataract	0	0	19	53	44.6	57	y	5	5	4	n	2		Clip	0	10%, 6%	5	3	5	1.5	1	1	1	St. I, 110	I	n	0	no angio	0	7	3	6	0.38	0.6	2.2		4	lung	y	Tazoback 6d	RR, 5d	0.29	11	2
8	f	54	52	166	none	0	1	6	54	22	34	y	1	1	2	n	6	L	Coil	0	0	0	0	0	0	0	0	0	St. II, 79	0	n	0	1x angio (90ml), 6,4 g Ibu	1, 2	0	0	0	0.03	1.5	1		1	none	n	0	0	0	0	5
9	f	37	60	165	none	0	0	8	55	39.4	58	y	3	4	4	n	1	L	Clip	0	10%, 6%	13	6	13.1	4	1	1	1	St. I, 125	0	n	0	2x angio (95+60ml), Vanco 23g over 11d	1, 3	13	16	11	0.59	1.1	1.6		15	CSF, lung	y	8d Tavanic, Vanco 11d+Mero 10d	R+S, 13d NA, 2d Dob	0.44	13	3
10	m	51	85	180	factor V mutation, DVT	0	0	11	56	19.6	22	y	3	2	4	y	1	R	Clip	0	10%, 6%	16	1	16.1	0.5	1	1	1	St. II, 90	0	n	0	1 x angio (130 ml), 13,8g Ibu	1, 2	1	0	3	0.12	1	1.3		2	none	n	0	RR, 13d NA, 2d Dob	0.31	2	5
11	f	47	70	170	suspected arrhythmia	0	0	15	57	22.3	36	y	1	1	3	y	1	R	Clip	0	10%	14	0	14.1	0	0	1	1	St. I, 119	0	n	0	2x angio (80ml + ?)	1	0	10	5	0.12	1	2.3		5	none	n	5d Ciprobay bei HWI	RR, 7d NA	0.19	2	5
12	m	43	90	185	none	0	0	4	58	47.6	56	y	5	5	4	y	6	R	Coil	0	10%, 6%	15	6	15.1	3.5	1	1	1	St. I, 136	0	n	0	2x angio (100 + 70ml)	1	5	6	12	1.23	2.2	1.4		12	lung/gall bladder	y	9d Tazobac, 8d Mero, 2d Tava	R+S 11d NA, 5d Dob	0.4	13	4
13	m	25	85	190	none	0	0	9	59	16.2	23	y	2	2	2	n	2		Coil	1	6%	0	2	0	2	1	0	1	St. I, 163	0	n	0	1x angio (105ml), 2 g Ibu	1, 2	1	0	2	0.06	2.5	1.2		1	none	n	0	0	0	1	5
14	f	58	60	160	none	0	1	12	60	38.4	49	y	5	4	3	y	3	R	Coil	0	10%, 6%	16	12	16.1	7	1	1	1	St. II, 66	0	n	0	2x angio (160ml + ?)	1	1	16	8	0.56	2	2.1		8	UTI	n	Unacid 7d	RR, 18d NA, 3d Dob	0.66	21	3
15	f	66	70	162	none	0	1	11	61	32.2	31	y	1	1	1	n	2		Coil	0	0	0	0	0	0	0	0	0	St. II, 66	0	n	0	2x angio (80ml + ?)	1	7	0	0	0.09	0.6	1.4		0	none	n	0	0	0	1	5
16	f	46	54	173	hyperthyreoidism	0	0	7	62	25.9	44	y	1	1	3	y	2		Coil	0	10%	10	0	10.6	0	0	1	1	St. I, 127	0	n	0	1x angio (245ml), 14g Ibu	1, 2	3	1	3	0.08	0.7	1.6		1	lung	n	Ceftriaxon 5d	RR, 5d NA	0.15	1	5
17	f	74	75	164	aHT, Hashimoto	1	1	14	63	46.6	56	y	3	5	4	n	2		Coil	0	10%, 6%	13	5	13.6	3	1	1	1	St. III, 59	0	n	0	1x angio (180 ml)	1	15	21	5	0.3	0.9	1.8		18	CSF/lung/UTI	y	Mero 2d, Tazo 9d, Mero 7d+Zyvo 2d	S+R, 8d NA, 6d Dob	0.22	19	3
18	f	69	70	165	aHT, UTI	1	0	16	64	34.6	52	y	3	2	4	n	2		Clip	0	10%, 6%	8	11	8.1	6.5	1	1	1	St. I, 104	0	n	0	2x angio (92+95ml)	1	9	16	8	0.24	1	1.9		11	lung/UTI	n	2+1d Ceftriaxon, 9 d Cipro+Tazobac	RR, 9d NA	0.35	23	2
19	m	48	75	181	aHT	1	0	5	65	33	58	y	3	4	2	n	1	R	Clip	0	10%, 6%	6	5	5.8	3.5	1	1	1	St. I, 127	I	n	0	1x angio (40ml)	1	8	11	2	2.83	2.9	1.3		10	lung/wound	y	11d Cipro+Ceftriaxon	RR, 7d NA, 4d Dob	0.89	24	3
20	f	67	90	168	aHT, rosacea, dyspnea intermitt	1	0	9	66	31.7	45	y	4	4	4	y	2		Clip	0	10%, 6%	10	3	10.1	2	1	1	1	St. I, 131	0	n	0	3x angio (88 + 80 + 110ml)	1	4	6	7	1.13	1.8	1.2		6	lung/UTI	n	8d Ceftriaxon	RR, 12d Dob, 13d NA	0.52	14	1
21	f	55	64	168	aHT	1	0	9	67	29.6	f	y	1	2	4	n	1, 2		Coil	0	6%	0	16	0	15.1	1	0	1	St. I, 113	0	n	0	1x angio (186 ml) + 47,4 g Vanco	1, 3	11	19	13	0.13	0.6	1.8		17	lung/CSF	y	11d Ceftriaxon + Vanco	RR, 14d NA	0.55	26	3
22	f	38	60	165	none	0	0	7	68	11.5	19	y	1	1	3	y	2		Coil	0	10%, 6%	7	3	7.1	2.5	1	1	1	St. I, 100	0	n	0	1x angio (?)	1	5	0	1	0.06	0.6	1.5		1	UTI	n	0	RR, 8d NA	0.11	1	5
23	f	26	55	164	none	0	0	18	69	21.2	52	y	2	2	4	y	11	L	Coil	0	10%, 6%	18	10	18.1	6	1	1	1	St. I, 158	0	n	0	4x angio (? + 20 + 45 + 100ml), 400mg Vanco	1, 3	8	18	4	0.15	0.7	1.5		10	lung, susp. CSF	n	Tazobac 8d, Mero+Vanco 2d	RR, 15d NA, 1d Dob,	0.6	16	5
24	f	53	60	165	migraine	0	0	9	70	18.5	24	y	1	1	3	n	3	L	Coil	0	10%, 6%	15	2	15.1	1	1	1	1	St. I, 99	0	n	0	1x angio (?)	1	4	9	2	0.1	1.6	1.7		5	lung/susp. CSF	n	Tazobac 4d, Mero 6d	RR, 2d NA	0.06	1	5
25	f	67	75	185	aHT	1	1	10	71	32.7	45	y	4	4	4	y	3	R	Clip	0	6%	0	7	0	2.9	1	0	1	St. I, 95	R	n	0	2x angio (95+100ml)	1	23	14	5	0.29	1.5	2.8		12	lung	y	Ceftriaxon 3d, Cipro + Fortum 12d	RR, 11d NA	0.3	29	3
26	f	42	65	170	none	0	0	5	72	34.6	50	y	3	4	4	y	2		Coil	0	10%, 6%	16	3	16.1	1.5	1	1	1	St. I, 134	0	n	0	5x angio (40+60+90+120+20ml), 1,5g Ibu	1, 2	12	27	5	0.45	0.9	1.4		12	UTI, susp. CSF	y	Ceftriaxon 8d	RR, 17d NA	0.51	23	3
27	f	31	60	175	none	0	0	3	73	28.7	41	y	5	5	4	n	1	R	Coil	0	10%, 6%	16	7	16,1	5	1	0	1	St. I, 119	0	n	0	1x angio (?), 0,5g Ibu	1.2	4	13	7	0.31	0.7	3.2		6	lung	y	Tazobac 7d	RR + CPP!, 9d NA, Dob 1d	1.9	18	3
28	f	40	74	168	depression, thyroid node	0	0	11	74	23.1	30	y	1	1	3	y	2		Coil	0	10%, 6%	13	4	13,1	2,5	1	0	1	St. I, 94	0	n	0	3x angio (115+50+75ml), 1g Ibu	1, 2	12	2	5	0.15	1	1.7		3	UTI/CSF	n	Unacid 6d, Tazobac 4d	RR, 2d NA	0.05	1	4
29	f	75	85	165	stroke, DM, aHT, gammopathy, hyperthyreoidism, depression, HLP	1.2	1	15	75	51.8	69	y	4	5	4	n	1	L	Wrapping	0	10%, 6%	13	6	13,1	4,5	1	0	1	St. II, 79	I	n	0	1x angio (95ml), 37g Aciclovir iv.	1, 4	1	16	16	0.15	1.1	2.8		11	lung	y	Tazobac 7d, Ceftriaxon 11d, Aciclovir 16d, Zienam 8d	RR, 8d NA, 1d Dob	0.1	24	2
30	m	48	80	175	none	0	0	8	76	30.0	50	y	4	5	4	n	2		Coil	1	6%	0	16	0	10,1	1	0	1	St. I, 99	R	n	0	1x angio (?), Vanco 51,75g, Ibu 1g	1, 2, 3	20	14	25	20.3	3.3	5.4		22	CSF, lung	y	Vanco 13d + 4d, Mero 13d + 3d, Rifa 6d	R+S, 14d NA	0.92	22	3
31	f	55	60	165	DCM	0	0	11	77	24.1	33	y	2	2	3	n	11	R	Coil	0	10%, 6%	12	1	12,1	1	1	0	1	St. I, 132	0	n	0	1x angio (?), 11,2 g Ibu	1, 2	2	8	1	0	0.9	3		2	none	n	0	RR, NA 5d	0.08	1	4
32	f	47	65	165	aHT, nicotine	1	0	10	78	31.4	49	y	4	4	4	y	2		Clip	- 3 Wo	0	0	0	0	0	0	0	0	St. I, 188	0	n	0	none	0	1	8	0	0.06	1.4	1.6		1	lung, UTI	n	Tazobac 4d, Unacid (3d iv + 3d po.)	0	0	0	3
33	f	65	80	165	COPD, aHT, hypothyreoidism	1	0	10	79	32.1	52	y	3	3	3	n	6	R	Coil	0	10%, 6%	11	5	11,1	2,5	1	0	1	St. I, 90	0	n	0	1x angio (187 ml)	1	6	8	5	0.14	1.6	1.7		6	lung, UTI	y	Tazobac 10d	RR, 3d NA	0.06	7	4
34	f	55	65	165	aHT, osteoporosis	1	0	7	80	18.8	28	y	2	2	3	n	1	R	Coil	0	10%	13	0	13,1	0	0	0	0	St. I, 130	0	n	0	1x angio (175ml), 1,8 g Ibu	1, 2	7	0	0	0.36	0.9	1.4		0	UTI	y	Unacid 3d	RR, 4 d NA	0.11	1	5
35	f	80	55	165	aHT	1	1	25	81	34.8	46	y	1	1	2	n	2		Coil	1	10%, 6%	3	3	3	1,5	1	0	1	St. III, 59	0	n	0	2x angio (120ml + ?)	1	10	1	6	0.11	1.4	1.3		6	lung	y	Tazobac 5d	0	0	3	4
36	m	44	85	185	none	0	0	4	82	21.1	41	y	3	2	3	n	2		Coil	0	6%	0	2	0	1,9	1	0	1	St. I, 147	0	n	0	2x angio (?)	1	5	10	12	0.14	1.1	2		10	CSF	y	Ceftriaxon 7d, Mero 5d	RR, 2d NA	0.04	1	4
37	f	34	60	165	none	0	0	6	83	19.4	49	y	1	1	2	y	1	R	Coil	0	10%, 6%	13	6	13,1	3,5	1	0	1	St. I, 130	0	n	0	1x angio (90 ml), Vanco 29,52 g	1, 3	14	16	16	0.13	1	2.3		14	wound/lung	y	Tazobac 4+9d, Zienam 1d, Vanco 11d, Sobelin 7d	R+S, 10d NA, 1 d Dob	0.83	16	3
38	f	77	55	160	NET in breast, aHT	1	1	11	84	54	65	y	4	4	4	n	1	R	Clip	1	6%	0	2	0	2	1	0	1	St. II, 76	R	n	0	1x angio (130ml)	1	0	2	1	0.44	1.7	1.8		0	none	n	0	RR, 2d NA	0.6	3	1
39	m	75	95	175	aHT	1	1	13	85	48.4	68	y	3	3	4	n	11	L	Clip	1	10% , 6%	14	2	14,1	1	1	0	1	St. III, 48	R	n	0	1x angio (200ml)	1	14	9	3	0.43	2.4	1.4		5	lung/EVD	y	Tazobac 2d, Zienam 12d, Cefu SS	RR, 5d NA	0.05	30	3
40	f	38	67	175	aHT	1	0	11	86	7	13	y	1	1	4	n	1	R	Coil	0	6%	0	1	0	0,5	1	0	1	St. I, 142	0	n	0	1x angio (225ml)	1	0	3	0	0.03	1.4	1.3		0	none	n	0	0	0	0	5
41	m	47	102	179	nicotine	0	0	5	87	19.1	26	y	2	1	3	n	4, 8, 2	R, L	Coil	1	0	0	0	0	0	0	0	0	St. I, 187	0	n	0	1x angio (?)	1	1	1	4	0	2.4	1.9		1	ear	n	Cefuroxim 8d	0	0	1	5
42	f	79	85	160	anus praeter	0	1	9	88	38.3	62	y	4	4	3	n	1	R	Clip	1	10%, 6%	3	8	3,2	9,1	1	0	1	St. II, 76	0	n	0	1x angio (?), Vanco 18g	1, 3	9	13	0.36	0.36	1.6	1.7		8	CSF	y	Vanco 11d, Mero 12d, Cipro 10d	RR, 5d NA	0.16	5	5
43	f	47	55	162	none	0	0	9	89	22.9	28	y	1	1	2	n	11	L	Coil	1	0	0	0	0	0	0	0	0	St. I, 101	0	n	0	1x angio (?), 0,2g ASS	1, 2	0	3	0	0	1.2	1.8		0	none	n	0	0	0	0	5
44	f	47	65	165	aHT, hypothyreoidism	1	0	11	90	19.7	30	y	1	1	2	n	2		Coil	0	10%, 6%	2	1	2	2	1	0	1	St. I, 105	0	n	0	1x angio (?), 100mg ASS; 0,5g Ibu	1, 2	1	3	1	0.11	1.5	1.7		1	UTI	n	Cotrim 5d	RR, 4d NA	0.25	1	5
45	f	46	90	165	none	0	0	12	91	34.1	46	y	3	3	4	n	2		Coil	0	10%, 6%	11	4	10,6	2,8	1	0	1	St. I, 168	R	n	0	1x angio (?)	1	5	23	10	0.43	0.9	2.3		12	lung	y	Tazobac 5+7d, Unacid 6d	RR, 3d Dob, 11d NA	0.33	24	3
46	f	74	62	158	aHT, GERD, glaucoma	1	0	13	92	29.4	35	y	2	2	2	n	2		Clip	0	10%, 6%	12	1	12,1	0,5	1	0	1	St. I, 97	0	n	0	1x angio (?), Vanco 14,8g	1, 3	6	12	7	0.1	0.7	2.2		7	CSF/CRBSI	y	Vanco 8d, Mero 17d, Rifa 10d, Fosfo 14d, Ceftriaxon 2d	RR, 1d NA	0.05	1	4
47	m	53	65	175	none	0	0	11	93	26.1	41	y	1	2	3	y	4	L	Coil	0	10%	7	0	6,6	0	0	0	0	St. I, 103	0	n	0	1x angio (?)	1	4	0	0	0.11	1.9	1.4		0	none	n	0	0	0	1	4
48	f	70	75	170	aHT, CIHD	1	0	17	94	26.7	30	y	2	2	3	n	1		Coil	0	10%	10	0	10,1	0	0	0	0	St. I, 116	0	n	0	1x angio (?), 2g Ibu	1, 2	1	0	1	0.1	1.1	1.8		0	none	n	0	0	0	1	5
49	f	45	80	175	none	0	0	15	95	35.9	60	y	3	3	2	y	6, 1	R, L	Coil	0	10%, 6%	29	12	24,2	6,5	0	0	0	St. I, 130	0	n	0	1x angio (?), Vanco 82,6g	1, 3	14	34	24	0.65	1.5	2.1		27	CSF, lung, UTI	y	Vanco 1+10+9d, Mero 10+8d, Unacid 4d, Fortum 2d	R+S, 21d NA	0.43	23	3
50	f	51	108	176	meningeoma	0	0	11	96	18.5	31	y	1	2	2	n	2		Coil	1	6%	0	8	0	8	1	0	1	St. I, 96	I	n	0	1x angio (170ml), 6,4g Ibu	1, 2	1	15	5	0.08	3.2	1.8		6	none	n	0	0	0	1	4
51	f	36	62	165	MS	0	0	15	97	11.3	15	y	2	2	2	n	5	L	Coil	1	6%	0	1	0	0,5	1	0	1	St. I, 166	0	n	0	2x angio (?)	1	0	0	0	0.11	3.2	1.8		0	none	n	0	RR, 1d NA	0.1	1	5
52	f	43	60	165	asthma	0	1	11	98	16.9	22	y	2	2	3	n	1	R	Coil	1	10%, 6%	10	4	8,4	1,8	1	0	1	St. II, 87	0	n	0	2x angio (?), 18g Ibu, 1,4g ASS	1, 2	0	11	4	0.08	1.3	1.7		1	none	n	0	0	0	0	5
53	m	69	120	180	ACI stenosis, aHT, PAOD, CHD, NIDDM, CKD	1.2	0	12	99	46	74	y	2	2	4	n	7	R	Coil	1	6%	0	4	0	4,5	1	0	1	St I, 93	R	n	0	2x angio, 39,4 g Vanco, 2,6g ASS, 3g Ibu	1, 2, 3	15	1	3	0.18	1.1	1.3		2	lung, CSF	y	Tazobac 8d, Cipro 3d, Vanco 11, Mero 10d	RR, 7d NA, 5d Dob	0.22	27	3
54	f	41	75	170	none	0	0	13	100	32.9	65	y	2	2	4	y	6	L	Coil	0	10%, 6%	13	2	12,5	1	1	0	1	St. I, 134	0	n	0	1x angio (?)	1	7	10	8	0.14	0.8	1.3		4	none	n	0	RR, 16d NA	0.4	17	3
55	f	52	55	165	none	0	0	8	40	40.2	60	y	3	4	4	n	2		Coil	0	10%, 6%	7	10	7,1	8	1	0	1	St. I, 111	R	n	0	1x angio (?), 10,8g Vanco	1, 3	17	19	7	46.7	0.7	6.1	thrc 45	17	abdominal (peritonitis), lung	y	Tazobac 2d+4d, Mero 12d, Vanco 5d, (Metro oral 5d)	R+S, 13d NA, 4 d Dob, 7d Adre	1.45	16	2
56	f	70	60	160	aHT	1	1	18	43	43.6	69	y	3	3	3	n	5	L	Coil	0	10%	8	0	7,7	0	0	0	0	St. II, 67	0	n	0	1x angio (?)	1	12	4	7	0.16	1.2	2.5		6	lung	y	Tazobac 7d	RR, 12d NA	0.39	18	3
57	f	68	65	175	aHT, asthma, hypothyreoidism	1	1	13	39	30.9	36	y	3	3	3	n	4		Coil	0	6%	0	2	0	2,5	1	0	1	St. III, 55	0	n	0	1x angio (?)	1	7	0	3	0.12	1.3	2.5		1	none	n	Tazobac 7d	RR, 4d NA	0.2	3	4
58	f	69	65	165	aHT, depression	1	0	12	81	45.2	70	y	5	5	4	y	1	L	Clip	0	10%, 6%	12	4	12,1	3	1	0	1	St. II, 80	R	n	0	1x CT with contrast	1	3	3	9	0.35	4.2	1.5		3	UTI	y	Unacid 6d	RR, 4d NA	0.25	8	3
59	f	74	65	170	none	0	1	14	63	46.1	71	y	5	5	4	n	2		Clip	8	10%, 6%	13	1	13,1	0,5	1	0	1	St. II, 70	R	n	0	1x angio (?), Vanco 10,9g	1, 3	12	16	12	1.25	1.2	1.8		13	lung	y	Unacid 8d, Vanco 7d	RR, 5d NA	0.23	12	3
60	f	73	90	175	none	0	0	29	56	37.9	64	y	3	4	3	n	6	L	Clip	1	10%, 6%	6	4	2,7	3	1	0	1	St. I, 113	0	n	0	2x angio (?), 1x CT with contrast	1	7	13	4	0.21	0.6	2.2		6	unclear	y	Tazobac 8d	RR, 5d NA, 2d Dob	0.1	4	3
61	m	79	90	180	CKD, aHT, DM, COPD, CHF NYHA III, CKD II°	1.2	1	21	29	63.8	82	y	5	5	4	y	4		Wrapping	0	10%, 6%	3	5	1,4	3,5	1	0	1	St. III, 44	I	y	1	1x angio (?)	1	8	23	5	3.78	1.1	2.7		10	lung	y	Tazobac 12d, Vfend 4d, Cipro 5d, Fortum 5d	R+S, 22d NA, 5d Dob	0.28	26	1
62	m	50	62	168	alcohol	0	0	26	58	25.9	46	y	2	2	3	n	2		Coil	0	6%	0	4	0	2,5	1	0	1	St. I, 96	0	n	0	1x angio (?), 11,6g Vanco	1, 3	11	7	3	0.45	1	2		7	diarrhea/CSF	y	Unacid 3d, Tazobac 4d, Vanco + Mero 7d	RR, 2d NA	0.16	2	2
63	m	54	76	171	none	0	0	22	20	26	50	y	2	2	2	n	2		Clip	1	10%, 6%	11.5	1	10	1	1	0	1	St. I, 113	0	n	0	1x angio (?)	1	3	3	6	0.11	3.7	5.4		3	none	n	0	RR, 1d NA	0.09	1	4
64	f	70	63	160	aHT	1	1	16	17	28.6	56	y	1	1	1	y	3	L	Coil	3	6%	0	1	0	0,5	1	0	1	St. II, 89	0	n	0	1x angio (?), 0,6g ASS	1, 2	0	2	0.02	0.02	0.8	1.4		0	none	n	0	0	0	1	5
65	m	61	80	165	aHT, DM, PAOD	1.2	0	18	49	43.2	63	y	5	5	4	y	2	R	Coil	0	10%, 6%	13	5	13,7	3,5	1	0	1	St. I, 110	0	n	0	1x angio (?), Vanco 3,5g, 0,4g ASS	1, 2, 3	13	13	2	0.88	1.1	1.9		7	lung	y	Tavanic 5d, Zienam 6d, Mero 8d, Vanco 3d	R+S, 9d NA	0.42	20	3
66	m	42	90	180	none	0	0	3	41	23.4	31	y	1	1	3	y	2		Coil	0	10%, 6%	19	3	19,9	2	1	0	1	St. I, 174	0	n	0	2x angio (?), Vanco 22,32g, 1g ASS	1, 2, 3	11	22	13	0.47	1.7	x		14	UTI, susp. CSF	y	Mero 4d+7d, Zienam 4d, Vanco 7d	R+S, 17d NA, 2d Dob	0.74	1	4
67	m	36	75	175	nicotine	0	0	19	42	19.9	45	y	3	4	3	n	1	R	Clip	0	10%, 6%	9	1	8,4	0,5	1	0	1	St. I, 210	R	n	0	1x angio (?), 13,3g Ibu	1, 2	6	0	4	0.03	0.7	1.7		2	lung	n	Tazobac 5d	RR, 5d NA, 1d Dob	0.22	2	4
68	f	46	78	168	none	0	0	23	30	30.4	59	y	1	1	3	y	1, 8	L	Clip	0	10%, 6%	16	2	16,2	1	1	0	1	St. I, 155	0	n	0	2x angio (?), 2x CT with contrast + 24g Vanco	1, 3	20	22	17	0.17	3.3	x		24	lung/wound/UTI	y	Tazobac 4d, Unacid 5d, Sobelin 6d, Cipro 2d, Vanco 11d, Mero 4d, Rifa 6d, Fortum 3d	R+S, 14d NA	0.23	17	3
69	f	30	60	165	none	0	0	13	2	11.7	24	y	3	4	2	n	4	L	Coil	0	10%, 6%	9	1	9,1	0,5	1	0	1	St. I, 137	0	n	0	1x angio (?)	1	1	5	0	0	0.9	1.9		0	none	n	0	RR, 3d NA	0.08	1	4
70	f	37	60	165	none	0	1	23	48	41.8	53	y	5	5	4	n	2, 1	L	Coil	0	10%, 6%	18	1	17,9	0,5	1	0	1	St. II, 75	I	n	0	1x angio (?), Vanco 9,96g	1, 3	9	12	0.28	0.28	1.2	1.9		8	lung	y	Ceftriaxon 6d, Vanco 6d, Mero 7d	R+S, 9d NA	0.25	20	3
71	f	61	90	173	DM, MS	2	0	26	33	40	63	y	3	3	3	y	2, 3	R	Coil, Clip	0	10%, 6%	11	2	10,8	1,5	1	0	1	St. I, 152	0	n	0	2x angio (?)	1	11	22	17	0.28	1.9	2.5		10	lung, UTI	y	Tazobac 7d, Unacid 7d	R+S, 6d NA	0.33	16	3
72	f	59	65	170	nicotine	0	0	17	44	18.2	24	y	2	2	4	n	4, 8	R	Coil	0	6%	0	2	0	1	1	0	1	St. I, 122	0	n	0	1x angio (?)	1	11	5	10	0.77	1.1	1.3		11	susp. Wound	y	0	RR, 2d NA	0.25	1	4
73	f	55	60	175	dyspepsia	0	1	3	44	19.4	20	y	1	1	3	n	1	R	Clip	0	6%	0	3	0	1,4	1	0	1	St. II, 79	0	n	0	1x angio (?), 6,6g Ibu	1, 2	0	2	0	0.05	0.7	1.4		0	none	n	0	0	0	1	5
74	m	73	75	173	aHT, CKD, gout	1	1	25	57	29.9	63	y	2	2	3	n	11	L	Clip	16	6%	0	3	0	1,5	1	0	1	St. II, 75	0	n	0	2x angio (?), 12,4g Vanco	1, 3	7	0	3	0.09	0.9	1.8		0	susp. CSF	n	Vanco 8d, Mero 8d	RR, 4d NA	0.11	3	5
75	m	73	76	180	Parkinson, BPH	0	1	26	55	55.3	75	y	2	2	3	y	2		Clip	1	10%, 6%	8	7	7,9	4	1	0	1	St. II, 76	R	n	0	1x angio (?), 1x CT with contrast, 5,8g Vanco	1, 3	14	18	24	0.73	1.1	1.8		15	lung/wound	y	Ceftriaxon 1d, Tazobac 7d, Fluconazol 7d, Cotrim 10d, Avalox 10d, Vanco 5d, Mero 5d	R+S, 16d NA, 8d Dob	0.4	27	2
76	m	52	75	175	aHT	1	0	21	50	19.8	44	y	2	2	4	n	5	R	Coil	0	10%, 6%	16	5	15,8	2,5	1	0	1	St. I, 107	0	n	0	1x angio (?), 1x CT with contrast, 29,23g Vanco	1, 3	13	11	6	0.22	1.8	x		8	CSF/encephalitis	y	Vanco 17d, Mero 4+6+4d, Ceftriaxon8d, Unacid 5d,Zyvox 4d	R+S, 3d NA, 2d Dob	0.27	2	4
77	m	45	80	180	none	0	0	21	45	41.1	57	y	4	4	3	y	2		Coil	0	10%, 6%	17	3	16,6	2,5	1	0	1	St. I, 126	0	n	0	1x angio (?), 1x CT with contrast, 23,4g Vanco	1, 3	19	27	13	0.7	1.5	2.4		23	lung	y	Tazobac 5+7d, Mero 4d, Vanco 10d	R+S, 14d NA	1	24	2
78	f	58	80	175	aHT, strumektomy	1	0	27	21	42.4	68	y	3	3	3	y	2		Coil	0	10%, 6%	14	9	14,9	5,5	1	0	1	St. I, 228	I	n	0	2x angio (?), 4x CT with contrast, 5,5g Vanco	1, 3	27	45	22	12.03	1.6	3.9		33	CSF, UTI, abdominal, lung	y	Tazobac 2d, Unacid 9d, Vanco 4d, Mero 4+16d, Zyvox 15d, Tavanic 6d	R+S, 27d NA	0.63	38	3
79	f	74	80	170	DM	2	1	27	60	54.2	65	y	5	5	3	y	6	L	Lig. ACI	0	6%	0	3	0	1,5	1	0	1	St. II, 79	R	n	0	1x CT with contrast	1	9	7	16	0.24	1.1	2.5		8	lung	y	Cipro 4d, Cancidas 2d, Tazobac 3d	RR, 6d NA	0.16	12	2
80	f	63	60	158	aHT	1	0	25	30	26.9	53	y	1	1	4	n	2		Clip	0	10%, 6%	14	1	14,5	1	1	0	1	St, I, 92	0	n	0	2x angio (?), 1,5 g Ibu	1, 2	7	4	1	0.11	1.2	2.3		4	none	n	0	RR, 10d NA	0.25	3	5
81	f	72	75	165	none	0	0	22	15	44	44	y	5	5	4	n	2		0	0	6%	0	1	0	1,5	1	0	1	St. I, 98	0	n	0	1x CT with contrast	1	0	1	1	0	1.4	x		1	none	n	0	RR, 1d NA	0.53	1	1
82	m	47	70	170	none	0	0	22	41	28	22	y	5	5	4	n	1	L	Clip	0	10%, 6%	1	1	0,6	0,5	1	0	1	St. I, 114	0	n	0	1x coronary angio	1	0	3	2	1.38	0.9	1.1		1	none	n	0	RR, 3d NA	0.16	2	1
83	f	72	105	160	DVT, DM, aHT	1.2	1	31	49	39.1	65	y	4	4	4	n	2		Coil	0	10%, 6%	2	3	1,2	1,5	1	0	1	St. II, 83	0	n	0	2x angio (? + 1x hospital Altenburg), 14,7g Vanco	1, 3	9	0	2	0.1	1.3	1.9		2	lung	n	Unacid 3d, Vanco 8d+1d, Zienam 4d, Mero 8d, Tazobac 4d	RR, 7d NA, 3d Dob	0.08	10	3
84	f	45	60	165	none	0	0	23	42	42.5	55	y	4	4	3	y	2		Coil	0	10%, 6%	13	2	12,6	2,5	1	0	1	St. I, 92	0	n	0	3x angio (?)	1	14	6	10	0.24	3.2	3.9		4	lung, UTI	y	Tazobac 5 + 3d, Zienam 8d	R+S, 13d NA	1.52	19	3
85	f	41	56	165	none	0	0	7	10	18.8	22	y	1	1	3	y	1, 3	L	Coil	0	10%	7	0	6,6	0	0	0	0	St. I, 104	0	n	0	1x angio (?), 9,9g Ibu	1, 2	2	0	0	0	0.9	2.1		0	none	n	0	RR, 5d NA	0.14	1	5
86	m	38	75	175	aHT, nicotine, alcohol	1	0	12	2	10.6	24	y	1	1	3	n	2		Coil	0	6%	0	1	0	0,5	1	0	1	St. I, 154	0	n	0	1x angio (?), Ibu 16,8g	1, 2	0	1	2	0	1.2	1.6		0	none	n	0	0	0	6	5
87	f	66	92	175	aHT, retinal thrombosis	1	0	27	56	29.4	57	y	1	1	2	n	2		Coil	0	6%	0	5	0	2,5	1	0	1	St. I, 92	0	n	0	1x angio (?), 15,2g Vanco	1, 3	11	10	1	0.11	2.1	2.4		7	CSF	y	7d Mero, 7d Vanco	RR, 2d NA	0.15	1	4
88	m	38	80	185	none	0	0	21	23	25.6	53	y	1	1	3	n	2		Coil	0	10%, 6%	13	1	13,6	0,5	1	0	1	St. I, 198	0	n	0	1x angio (?), 1x CT with contrast, 36,7g Vanco	1, 3	13	31	0.2	0.2	1	1.8		8	CSF, lung	y	Tazobac 2d, Tavanic 8d, Vanco 17d, Mero 10d, Ceftriaxon 7d	R+S, 8d NA	0.21	14	3
89	m	66	100	180	DM, aHT, obesity, hyperuricemia	1.2	1	14	46	59.5	77	y	5	5	4	n	4		Coil	0	10%, 6%	14	2	14,1	1	1	0	1	St. III, 62	R	n	0	2x angio (?), Genta 1,3g, Vanco 15,8g	1, 3, 4	24	32	1	2.16	2.3	1.4		19	lung, CSF	y	Cipro 9d, Genta 6d, Tazobac 5d, Vanco 18d, Mero 4+8d, Ceftriaxon 7d	RR, 7d NA	0.1	44	2
90	f	46	65	170	hypothyreosis, asthma	0	0	23	48	33.7	53	y	4	4	2	n	AVM		Embo, OP	0	10%, 6%	11	10	11,3	5	1	0	1	St. I, 105	0	n	0	1x angio (?), Vanco 7,1g	1, 3	10	20	12	0.22	1	1.4		15	lung, susp. CSF	y	Tazobac 2d, Vanco 4d, Mero 4d	R+S, 10d NA, 2 Dob	0.77	12	4
91	f	58	80	160	aHT, COPD, nicotine	1	0	12	31	49.5	65	y	4	4	4	n	2, 3	R	Clip	0	10%, 6%	13	2	12,7	2	1	0	1	St. I, 102	I	y	1	1x angio (?), 1x CT with contrast, 10,8g Vanco	1, 3	8	18	15	0.78	6.7	4.2		15	lung	y	Tavanic 8d, Tazobac 5d, Vanco 7d, Mero 7d	R+S, 22d NA, 1d Dob	0.75	26	3
92	f	44	70	170	none	0	0	12	17	22.2	54	y	1	1	2	y	2, 3	L	Clip	0	10%, 6%	9	1	8,8	0,5	1	0	1	St. I, 138	0	n	0	4x angio (?), 2x CT with contrast, 500mg Diclofenac	1, 2	4	3	0.02	0.02	0.7	1.5		0	none	n	0	RR, 5d NA	0.05	2	5
93	f	48	75	160	none	0	0	17	36	23.9	49	y	3	2	4	y	4		Coil	0	10%	21	0	21,7	0	0	0	0	St. I, 136	0	n	0	2x angio (?), Vanco 7,9g	1, 3	14	6	7	0.09	3.6	2		9	CSF	y	Vanco 4d	RR, 3d NA	0.29	4	5
94	f	54	73	167	none	0	0	22	52	41	56	y	5	5	4	n	6	R	Clip	0	10%, 6%	14	3	13,8	3	1	0	1	St. I, 131	R	n	0	1x polytrauma CT scan with contrast, 2x angio (?)	1	18	13	11	3.02	0.5	1.1		13	CSF	y	Ceftriaxon 4d + 7d	R+S, 9d NA	0.46	20	3
95	f	43	90	165	aHT, obesity	1	0	5	46	26.1	55	y	3	3	4	y	1, 4	L, R	Coil	0	10%, 6%	14	2	14,1	2	1	0	1	St. I, 154	0	n	0	5x angio (?), 1,4g ASS	1, 2	8	3	6	0.17	0.8	2.4		3	none	n	0	RR, 8d NA, 2d Dob	0.56	6	1
96	f	53	65	165	ovarian cancer	0	1	17	52	31	63	y	3	3	4	n	11	R	Coil	0	10%, 6%	13	7	12,7	4	1	0	1	St. II, 88	0	n	0	1x angio (?), 26,3g Vanco	1, 3	10	17	8	0.44	3.3	2.5		7	lung, UTI, CSF	y	Tazobac 6d, Tavanic 5d, Unacid 1d, Ceftriaxon 12d, Vanco 14d	R+S, NA 10d	0.76	19	4
97	m	42	80	190	nicotine, alcohol	0	0	12	50	36.5	56	y	2	2	3	n	2		Clip	0	10%, 6%	13	4	14,1	2	1	0	1	St. I, 138	0	n	0	1x angio (?)	1	14	25	15	2.89	1.5	2.1		19	lung, ENT	y	Cipro 5d, Fluconazol 7d, Mero 3d, Tazobac 11d	R+S, 9d NA	0.29	15	3
98	f	52	64	165	aHT, cirrhotic kidney	1	1	14	19	17.8	25	y	2	1	2	y	1	R	Coil	0	10%, 6%	10	3	10,6	1,5	1	0	1	St. II, 74	0	n	0	2x angio (?)	1	2	1	0	0.08	0.7	1		0	none	n	0	RR, 10d NA	0.13	1	5
99	f	51	70	160	none	0	0	10	9	13.6	20	y	1	2	1	y	?		0	0	10%	7	0	7,1	0	0	0	0	St. I, 122	0	n	0	2x angio, 1x CT with contrast	1	0	0	2	0.08	0.7	1.2		0	none	n	0	0	0	0	5
100	f	51	60	158	condition after traffic accident	0	1	23	41	28.2	49	y	1	1	2	y	1	R	Coil, Clip	0	10%, 6%	11	2	11,4	1	1	0	1	St. II, 63	0	n	0	2x angio (?)	1	14	10	6	0.13	0.8	1.4		12	susp. Lung	y	Tazobac 4d, Tavanic 6d	R (+S?) 8d NA	0.72	12	5
101	m	52	75	175	none	0	0	8	42	22.8	32	y	2	2	4	n	1	R	Clip	0	10%	11	0	11,4	0	0	0	0	St. I, 114	0	n	0	2x angio (?), 1x CT with contrast	1	9	0	1	0.16	1.2	1.2		1	none	n	0	RR, 2d NA, 5d Dob	0.13	3	4
102	f	56	45	157	rheumatoid arthritis, nicotine	0	1	14	41	20.8	30	y	1	1	2	n	1	R	Clip	0	10%, 6%	9	2	8,6	1,5	1	0	1	St. II, 83	0	n	0	1x angio (?)	1	4	0	2	0.07	1.1	1.4		1	none	n	0	RR, 10d NA	0.15	3	5
103	f	60	65	162	thyreoid disease	0	1	8	51	39.6	55	y	5	5	3	n	3	R	Coil	0	10%	11	0	11,6	0	0	0	0	St. II, 82	0	n	0	1x angio (?)	1	13	9	6	0.48	2	3.2		9	lung	y	Tavanic 6d, Tazobac 8d	R+S, 10d NA	0.76	16	2
104	f	58	80	160	aHT	1	0	12	31	49.5	65	y	4	4	4	n	2		Clip	0	10%, 6%	13	2	13,7	2	1	0	1	St. I, 120	R	y	#REF!	1x angio (?), 1x CT with contrast, 8g Vanco	1, 3	8	18	18	0.78	6.7	2.2		16	lung	y	Tavanic 8d, Vanco 7d, Mero 7d	R+S, 22d NA, 1d Dob	0.75	26	2
105	f	34	55	165	none	0	0	12	15	21.2	37	y	2	2	4	n	2		Coil	1	10%, 6%	9	1	8,7	0,5	1	0	1	St. I, 112	0	n	0	2x angio (?), 1x CT with contrast, 9,8g Vanco	1, 3	15	8	4	0.1	0.8	1.5		8	CSF, lung	y	Tavanic 6d, Tazobac 10d, Vanco 5d, Mero 5d	RR, 6d NA	0.12	10	5
106	f	81	160	165	aHT, aMI, DM, atrial fibr, nephropathy, CHF	1.2	1	18	76	30.1	75	y	4	4	4	n	3	R	Coil	0	6%	0	2	0	1	1	0	1	St. II, 79	F	n	0	1x angio (?), Vanco 15,4g	1, 3	17	13	23	0.55	0.8	1.6		19	lung, CSF, erysipelas	y	Pen G 4d, Tazobac 8d, Cancidas 3d, Zienam 4d, Ceftriaxon 2d, Mero 12d, Vanco 13d	RR, 3d NA, 8d Dob	0.03	26	2
107	m	57	100	187	stroke, PFO, aHT	1	0	21	37	35.2	61	y	2	2	4	n	7	R	Clip	0	10%, 6%	9	2	8,9	2	1	0	1	St. I, 105	R	n	0	2x CT with contrast, 1x angio (?), Vanco 29,5g	1, 3	14	9	13	0.21	0.8	1.2		15	lung, wound	y	Vanco 8d, Mero 8d, Tazobac 4d	RR, 6d NA, 1d Dob	0.1	15	3
108	f	67	80	165	atrial fibr, aHT, DM	1.2	1	24	63	50.1	70	y	5	5	4	n	7	R	Coil	0	10%, 6%	9	2	8,4	1,5	1	0	1	St. II, 68	R	n	0	1x angio (?), 1x CT with contrast, Vanco 16,6g	1, 3	28	45	6	4.08	1.3	2.4		27	lung, UTI, CSF, diarrhea with C. diff	y	Ceftriaxon 6d, Vanco 7d, Mero 6d, Tobra 6d, Cipro 4d, Zienam 5d, Unacid 3d	R+S, 20d NA, 1d Dob	0.35	21	2
109	f	35	60	170	migraine, psoriasis	0	0	9	7	13.4	15	y	2	2	2	n	1	R	Coil	0	6%	0	1	0	0,5	1	0	1	St. I, 120	0	n	1	1x angio (?), 1x CT with contrast, Ibu 4,9g	1, 2	0	0	0	0	0.7	1.3		0	none	n	0	0	0	0	5
110	f	45	55	167	depression	0	0	11	12	20.5	30	y	4	4	3	n	5	L	Clip	0	10%	12	0	11,7	0	0	0	0	St. I, 156	0	n	0	1x angio (?)	1	2	1	2	0.15	1.4	2.3		0	none	n	0	RR, 4d NA	0.12	1	5
111	f	53	65	165	aHT	1	0	9	9	15.9	17	y	1	1	2	n	7		Coil	1	6%	0	1	0	0,5	1	0	1	St. I, 118	0	n	0	1x angio (?), 0,7g ASS	1	0	1	0	0	1.6	2.7		0	none	n	0	0	0	0	5
112	f	32	67	165	none	0	0	8	7	10.5	15	y	1	1	4	n	2		Coil	1	10%	8	0	8,5	0	0	0	0	St. I, 135	0	n	0	1x angio (?), Ibu 0,8g	1, 2	7	12	0	0.09	1.1	2.1		6	none	n	0	0	0	0	5
113	m	55	80	176	none	0	0	23	58	38.4	52	y	4	4	4	y	2	R	Coil	0	10%, 6%	14	4	14,2	2	1	0	1	St. I, 122	0	n	0	3x angio (?), 1,3g ASS, 1,6g Ibu	1, 2	21	21	10	0.18	2.5	1.2		18	lung, CSF	y	Unacid 4d, Claforan 4d, Tazobac 4d	RR, 17d NA	0.19	21	3
114	m	53	75	176	aHT, nicotine	1	0	13	47	15.3	17	y	1	1	3	n	13	R	Clip	0	6%	0	2	0	1	1	0	1	St. I, 115	0	n	0	1x angio(?), 8,8g Ibu	1, 2	8	0	0	0.09	0.5	1.6		0	none	n	0	0	0	1	5
115	m	75	70	170	none	0	1	24	53	28.5	53	y	5	5	4	n	2		0	-	6%	0	2	0	2	1	0	1	St. II, 72	R	n	0	1x angio (?)	1	2	1	2	0	1.2	3.7		2	lung	y	Tazobac 2d	RR, 2d NA, 1d Dob	0.29	2	1
116	f	50	75	175	aHT, breast cancer	1	0	9	20	19.1	31	y	2	2	2	n	?		0	-	6%	0	1	0	0,5	1	0	1	St. I, 151	0	n	0	2x angio (?), Ibu 5,6g	1, 2	1	0	4	0.09	1.4	2.5		0	UTI	n	Ciprobay 5d	RR, 4d NA	0.02	1	5
117	f	77	75	175	aHT	1	0	10	18	25.5	29	y	1	1	1	n	1	L	0	-	0	0	0	0	0	0	0	0	St. I, 90	0	n	0	1x angio (?)	1	0	1	0	0.1	0.7	1.2		0	none	n	0	0	0	0	5
118	m	76	75	165	aHT, NIDDM	1.2	1	9	52	59.6	80	y	4	5	4	n	1	R	Coil	1	10%, 6%	13	6	13,1	3,5	1	0	1	St. II, 77	R	y	1	2x angio (?), 2x CT with contrast, Vanco 30,3g, Genta 0,24g	1, 3, 4	31	43	18	4.4	1.6	2.4		31	lung	y	Unacid 4d, Vanco 4+13d, Mero 4+13d, Cipro 1d, Tazobac 1+3+5d, Ceftriaxon 7d	R+S, 18d NA	0.44	47	2
119	f	60	70	160	DM, aHT, CKD II°, HLP	1.2	1	23	57	36.7	60	y	4	4	4	n	3	L	Clip	10	6%	0	3	0	2	1	0	1	St. II, 76	0	n	0	3x angio (?), Vanco 19,9g	1, 3	15	22	2	0.7	1.4	2.8		15	lung, CSF	y	Ceftriaxon 4 + 6d, Vanco 12d, Mero 7d, Tazobac 2d	RR, 5d NA	0.4	13	4
120	f	72	70	165	none	0	0	23	40	44.8	58	y	3	2	4	y	2		Coil	0	10%, 6%	8	3	8,7	2,4	1	0	1	St. I, 115	0	n	0	1x angio (?), 1x CT with contrast	1	6	32	15	0.14	3.1	1.9		11	lung, UTI	y	Tazobac 6d	R+S, 12d NA, 1d Dob	0.76	24	2
121	f	49	55	165	nicotine	0	1	22	50	22.6	54	y	2	2	4	n	3, 4	R	Coil	1	10%	14	0	13,6	0	0	0	0	St. II, 64	0	n	0	1x angio (?), 1,8g Ibu	1, 2	4	3	1	0.21	0.6	1.6		1	none	n	0	RR, 1d NA	0.12	2	5
122	f	51	65	165	carotid stenosis, hyperthyreoidism, depression, ASS 100	0	1	24	65	46.5	54	y	5	5	4	n	1	L	0	-	10%	1	0	0,2	0	0	0	0	St. II, 72	0	n	0	1x CT with contrast	1	1	2	2	1.3	2.5	3.8		2	none	n	0	RR, 2d NA	0.95	2	1
123	f	48	70	160	none	0	0	17	60	39.6	58	y	4	4	4	n	2		Coil	2	10%	12	0	11,6	0	0	0	0	St. I, 124	0	n	0	2x CT with contrast, 1x angio (?), Vanco 19g	1, 3	15	17	10	0.33	3.2	x		15	lung, susp. CSF	y	Vanco 10d, Mero 10d, Tazobac 3d, Unacid 4d	R+S, 14d NA	0.67	18	3
124	f	76	60	150	none	0	0	28	35	52.3	80	y	5	5	4	n	1, 2, 3	L	Coil	0	10%	7	0	7,2	0	0	0	0	St. I, 92	0	n	0	1x angio (?), 1x CT with contrast	1	17	19	1	0.18	1.5	1.7		12	lung, UTI	y	Unacid 5d	R+S, 15d NA, 6d Dob	0.56	29	2
125	f	64	74	170	aHT, struma	1	1	24	56	27.4	55	y	1	1	2	n	1	L	Clip	1	10%	5	0	4,8	0	0	0	0	St. II, 75	0	n	0	1x angio (?), 1x CT with contrast, 800mg Ibu	1, 2	1	0	0	0.09	1.3	0.8		0	none	n	0	0	0	1	5
126	f	40	60	165	none	0	0	12	24	22.2	43	y	2	2	4	n	4		Coil	1	10%, 6%	8	1	7,6	1	1	0	1	St. I, 121	0	n	0	1x angio (?), 2x CT with contrast, 0,4g Ibu	1, 2	6	6	13	0.35	0.8	1.9		8	lung	y	Tazobac 8d	RR, 2d NA	0.17	11	5
127	f	48	60	168	none	0	0	23	16	42.4	59	y	4	4	4	y	4	R	Coil	0	10%, 6%	26	2	27,1	1	1	0	1	St. I, 93	R	n	0	1x angio (?), 1x CT with contrast	1	20	26	21	0.69	2	2.3		24	lung	y	Cipro 7d, Ceftriaxon 3d, Fortum 5d, Tobra 5d	R+S, 8d NA	0.39	28	2
128	m	47	80	180	aHT, alcohol	1	0	14	29	23.6	57	y	4	4	4	y	4		Coil	0	10%, 6%	14	1	13,9	0,5	1	0	1	St. I, 129	0	n	0	2x angio (?), Vanco 13,5g	1, 3	15	14	14	0.12	1	1.2		14	lung, CSF	y	Ceftriaxon 7d, Vanco 8d, Mero 8d	R+S, 9d NA	0.23	2	4
129	m	41	91	173	nicotine, OAC due to pulm. embolism	0	0	9	62	20.8	34	y	1	1	4	n	6	R	Coil	1	0	0	0	0	0	0	0	0	St. I, 126	I	n	0	1x angio (?), 1x CT with contrast, Vanco 2g	1, 3	3	1	1	0.09	2.2	1.8		1	CSF	n	Vanco 1d, Mero 1d, Ceftriaxon 2d	RR, 1d NA	0.09	1	5
130	f	40	70	170	none	0	0	17	49	36.7	55	y	3	3	4	y	11	L	Coil	0	10%, 6%	27	1	26,9	1	1	0	1	St. I, 128	0	n	0	1x CT with contrast, 3x angio (?), Vanco 41,9g	1, 3	20	0	21	0.59	2.9	1.6		20	tracheostoma, UTI	y	Vanco 10d, Mero 10d, Ceftriaxon 1d, Cefu 3d, Unacid 2d	R+S, 30d NA	0.95	37	3
131	m	33	75	170	MS	0	0	1	2	6.9	8	y	1	2	2	y	1	R	Coil	0	10%	7	0	7,1	0	0	0	0	St. I, 120	0	n	0	1x angio (?)	1	0	2	0	0	1.1	1.3		0	none	n	0	0	0	0	5
132	f	46	68	165	none	0	0	9	29	35.3	53	y	5	5	4	n	2		Coil	0	10%, 6%	10	1	9,8	0,5	1	0	1	St. I, 150	0	n	0	1x angio (?), 1x CT with contrast	1	16	12	7	0.12	3.3	7.2		11	UTI, lung	y	Unacid 3d, Tazobac 2d	RR, 10d NA, 10d Dob	0.78	13	3
133	f	61	65	166	CHD	0	0	12	42	25.9	41	y	2	1	4	n	2		Coil	0	10%	7	0	7,1	0	0	0	0	St. I, 108	0	n	0	1x angio (?)	1	4	0	0	0.04	1	1.6		0	none	n	0	RR, 1d NA	0.03	1	5
134	f	46	70	164	hypothyreoidism, migraine, porphyria	0	0	11	40	18.9	31	y	2	2	3	n	5	R	Coil	0	10%	2	0	2	0	0	0	0	St. I, 106	0	n	0	1x angio(?), Ibu 2,4g	1, 2	3	0	4	0.11	1.9	1.9		0	susp. lung	n	Tazobac 7d	RR, 3d NA	0.03	1	5
135	f	49	65	165	migraine, rheumatoid arthritis	0	0	25	24	41.8	57	y	2	2	3	y	2		Coil	0	10%, 6%	20	1	19,7	0,5	1	0	1	St. I, 143	0	n	0	2x CT with contrast, 4x angio (?), Vanco 7,3g, Ibu 8,8g	1, 2, 3	15	15	13	5.1	1	1.8		15	lung	y	Ceftriaxon 4d, Mero 3d, Vanco 4d	R+S, 21d NA, 3d Dob	0.92	28	2
136	m	27	80	192	none	0	0	14	25	27.7	45	y	2	2	4	y	1	L	Clip	1	10%, 6%	12	2	12	1,5	1	0	1	St. I, 130	0	n	0	2x angio (?), 2x CT with contrast	1	14	17	15	0.85	1.5	3.8		15	lung	y	Tazobac 7d	R+S, 14d NA	1.1	17	3
137	f	85	75	160	IDDM, aHT	1.2	1	23	64	54.8	72	y	3	3	4	n	2		Coil	0	10%, 6%	1	2	0,1	1	1	0	1	St. III, 56	R	n	0	1x angio (?)	1	21	31	18	0.35	1.3	2.7		19	UTI, lung	y	Unacid 2d, Cipro 3d	RR, 9d NA	0.22	33	2
138	f	38	62	165	Crohn, nicotine	0	0	9	2	9.3	12	y	2	2	4	n	11	L	Coil	1	0	0	0	0	0	0	0	0	St. I, 123	0	n	0	1x angio (?), 1x CT with contrast, Ibu 3,6g	1, 2	0	1	1	0	1.1	1.6		0	none	n	0	0	0	0	5
139	f	48	75	187	depression	0	0	11	46	36.9	62	y	3	3	4	y	1	L	Clip	1	6%	0	8	0	8,0	1	0	1	St. I, 123	0	n	0	1x angio (?), 2x CT with contrast, 4,9g Vanco	1, 3	13	15	7	0.08	1.6	1.8		8	CSF, lung	n	Mero 5d, Vanco 5d	RR, 10d NA, 1d Dob	0.4	23	4
140	f	68	65	170	aHT, hyperthyreoidism, NIDDM	1.2	1	19	33	44.6	59	y	2	2	3	y	1	R	Clip	0	6%	0	2	0	1	1	0	1	St. II, 88	0	n	0	1x angio (?), 1x CT with contrast	1	11	17	22	0.36	1.3	2.1		16	lung, UTI	y	Claforan 2d	R+S, 11d NA	0.56	24	2
141	f	54	65	165	aHT, arrhythmia, carotid stenosis	1	0	20	32	29.9	47	y	2	2	2	n	2		Clip	1	0	0	0	0	0	0	0	0	St. I, 135	0	n	0	2x angio (?)	1	9	0	4	0.1	1.2	1.3		3	none	n	0	RR, 3d NA	0.08	3	5
142	m	78	85	175	aHT, CHD, atrial fibr., hypothyreoidism, IDDM	1.2	1	10	22	22	22	y	5	5	4	n	2		0	-	0	0	0	0	0	0	0	0	St. II, 76	0	n	0	1x CT with contrast	1	1	0	1	0.39	1.3	0		1	none	n	0	0	0	1	1
143	m	33	90	186	nicotine	0	0	26	46	15.8	46	y	1	1	3	n	2		Coil	0	6%	0	2	0	1,8	1	0	1	St. I, 173	R	n	0	1x angio (?), 1x CT with contrast, 14,4g Ibu	1, 2	2	1	1	0.07	4.5	2.7		1	none	n	0	RR, 1d NA	0.08	1	5
144	f	45	68	174	nicotine, carotid stenosis	0	0	26	63	34	63	y	2	3	0	n	1	L	Clip	0	6%	0	1	0	0,5	1	0	1	St. I, 134	R	n	0	1x angio (?), 2x CT with contrast, Vanco 1,8g	1, 3	9	0	5	0.09	0.6	2.3		3	stoma	n	Unacid 2d, Zienam 6d, Cefu 3d, Vanco 1d	RR, 6d NA	0.09	19	4
145	f	38	65	165	none	0	0	15	16	14.3	15	y	1	1	4	n	2		Coil	1	0	0	0	0	0	0	0	0	St. I, 138	0	n	0	2x angio (?)	1	0	0	0	0.07	1	1.8		0	none	n	0	0	0	2	5
146	f	60	70	160	aHT	1	1	28	60	43.5	68	y	4	4	4	n	4		Coil	0	6%	0	2	0	1,6	1	0	1	St. II, 89	0	n	0	1x angio (?), 1x CT with contrast	1	0	0	2	0.22	1.9	2.8		2	none	n	0	RR, 2d NA	1.43	2	1
147	f	72	53	153	none	0	1	10	57	29.1	41	y	3	2	4	n	2		Coil	0	6%	0	11	0	10,3	1	0	1	St. II, 65	0	n	0	2x angio (?)	1	12	3	8	0.14	0.9	2.6		6	UTI	y	Ceftriaxon 4d	RR, 3d NA	0.25	4	4
148	f	76	85	145	aHT, NIDDM, aortic stenosis, atrial fibr, obesity	1.2	0	18	68	25.9	32	y	2	2	4	n	3	R	Coil	0	6%	0	6	0	5,7	1	0	1	St. I, 100	R	n	0	1x angio (?)	1	2	0	1	0.06	0.9	2.3		0	none	n	0	0	0	1	4
149	m	36	83	173	borreliosis	0	0	9	0	8.9	12	y	2	3	3	n	4		Coil	0	6%	0	10	0	10	1	0	1	St. I, 159	0	n	0	1x angio (?), 3,2g Ibu, 0,8g ASS	1, 2	0	4	7	0.06	0.7	1.5		2	none	n	0	0	0	0	5
150	f	58	95	160	CKD IV°, aHT	1	1	26	46	48.9	70	y	5	5	4	y	1	R	Clip	1	6%	0	21	0	21,4	1	0	1	St. III, 51	I	n	0	9x angio (?), 38,4g Ibu	1, 2	6	15	3	1.12	1	2		6	lung	y	Tavanic 9d	R+S, 21d NA, 1d Dob	0.53	39	3
151	f	52	65	165	nicotine, stroke	0	0	26	7	45.7	60	y	3	3	3	y	4		Coil	0	6%	0	10	0	11,8	1	0	1	St. I, 149	0	n	0	2x angio (?), 1,1g ASS	1, 2	6	4	9	0.63	1	3.2		6	susp. post CPR	n	1d Ceftriaxon	R+S, 11d NA	1.1	12	1
152	m	32	70	170	none	0	0	20	23	16.9	43	y	3	3	2	n	2		Clip	0	6%	0	9	0	9,6	1	0	1	St. I, 104	0	n	0	2x angio (?), 7,8g Ibu, 8,6g Cotrim	1, 2, 4	7	0	0	0.08	2.4	1.7		0	CSF	n	3d Ceftriaxon, Cotrim 4d, 2d Mero	RR, 1d NA	0.09	1	5
153	m	64	115	170	aHT, abd aortic aneurysm, stroke, BPH	1	0	30	62	40.5	70	y	3	4	4	n	1	L	Clip	0	6%	0	10	0	10,2	1	0	1	St. I, 143	0	n	0	1x angio (?), 1x CT with contrast, Vanco 1g iv, 12,5g oral	1, 3	21	23	17	6.7	0.7	1.8		22	ENT, lung, UTI	y	14d Vanco, Cancidas 9d, Fluconazol 6d, Ceftriaxon 4d, Claforan3d, Tavanic 5d, PipTaz 1d	R+S, 9d NA, 1d Dob	0.37	34	4
154	f	45	65	160	aHT, nicotine	1	0	8	22	20.5	22	y	1	1	1	n	3	R	Coil	1	6%	0	8	0	8,1	1	0	1	St. I, 108	0	n	0	2x angio (?), 18,2g Ibu	1, 2	2	0	0	0.04	1.1	1.1		0	none	n	0	0	0	0	5
155	f	78	65	159	aHT	1	1	14	33	49.1	65	y	4	4	4	n	1	L	Clip	0	10%, 6%	2	3	3,3	3	1	0	1	St. II, 83	I	n	0	2x angio (?), Vanco 4,1g	1, 3	12	14	13	0.23	4.2	2.8		13	CSF	y	Ceftriaxon 7d, Mero 6d, Vanco 6d	R+S, 8d NA	0.76	20	4
156	f	55	60	170	PAOD	0	1	30	60	37.6	73	y	4	4	4	n	2		Coil	0	6%	0	9	0	9,4	1	0	1	St. II, 86	R	n	0	1x angio	1	16	3	7	0.48	1.6	2.8		6	lung	y	Tazobac 7d	R+S, 6d NA	0.31	16	4
157	m	61	80	180	none	0	0	10	38	40.7	64	y	2	3	4	y	2		Clip	1	10%, 6%	1	12	0,5	11,9	1	0	1	St. I, 120	R	n	0	1x angio, 1x CT with contrast, Vanco	1, 3	17	13	2	0.49	3.9	2.1		9	CSF, lung	y	Vanco 17d, Mero 16d, Fortum 2d, Tazobac 2d	RR, 7d NA	0.17	31	4
158	f	46	68	168	nicotine	0	0	27	53	51	58	y	5	5	4	n	2		Coil	0	6%	0	2	0	1,1	1	0	1	St. I, 187	0	n	0	2x CT with contrast, 1x angio, 3g ASS	1, 2	12	17	26	0.27	1.5	1.7		16	UTI	y	Tazobac 5d, Unacid 7d	RR, 23d NA, 1d Dob	0.74	30	1
159	f	50	55	165	nicotine	0	0	32	63	50.1	63	y	4	4	4	y	2		Clip	0	6%	0	3	0	2,1	1	0	1	St. I, 123	0	n	0	2x CT with contrast, 1x angio, Vanco 21,7g	1, 3	21	26	18	0.62	2.6	1.4		23	lung, CSF	y	Vanco 10d, Mero 9d, Ceftriaxon 6d, Fluconazol 8d	R+S, 17d NA, 1d Dob	1.3	29	2
160	f	25	60	175	none	0	0	10	42	18.23	48	y	4	4	4	y	3	L	Coil	0	10%, 6%	6	10	7	9,7	1	0	1	St. I, 164	0	n	0	10x angio, 1x CT with contrast, 1,4g ASS	1, 2	7	9	12	0.73	5.1	3.6		10	lung, bowel	y	Tazobac 8d	R+S, 9d NA	4	13	1
161	m	47	70	170	none	0	0	11	21	20.1	28	y	2	2	4	n	2		Clip	1	6%	0	13	0	12,6	1	0	1	St. I, 96	R	n	0	2x angio, 1x CT with contrast, 7,2g Ibu	1, 2	3	2	5	0.09	0.9	1.1		3	none	n	0	0	0	1	5
162	m	71	82	186	aHT, depression	1	1	18	34	31.7	39	y	2	2	2	n	2		Clip	1	0	0	0	0	0	0	0	0	St. II, 64	R	n	0	none	0	11	9	10	14.3	0.9	3		11	UTI	y	Cipro 6d, Ceftriaxon 4d	0	0	1	3
163	f	47	73	164	struma	0	0	9	20	19.6	26	y	2	1	3	n	6		Coil	1	6%	0	7	0	7,1	1	0	1	St. I, 109	0	n	0	1x angio, Ibu 10,8g	1, 2	1	0	1	0.04	1.4	1.6		0	none	n	0	0	0	0	5
164	f	62	75	160	aHT, atrial fibr., angina pectoris	1	0	8	58	35.3	54	y	2	2	4	n	4		Coil	0	0	0	0	0	0	0	0	0	St. I, 120	0	n	0	1x angio, 2x CT with contrast, 2,4g ASS	1, 2	14	10	4	0.23	1.6	1.6		9	none	n	0	RR, 4d NA	0.2	14	4
165	f	70	90	170	aHT	1	1	26	65	44.2	65	y	3	3	4	n	2		Coil	1	6%	0	1	0	1	1	0	1	St. II, 76	R	n	0	1x angio, 1x CT with contrast, 18,4g Ibu, 1g ASS	1, 2	9	2	5	0.13	0.9	1.6		5	none	n	0	RR, 5d NA	0.11	27	3
166	f	67	68	165	none	0	0	32	29	59	42.5	y	5	5	4	n	2		0	-	0	0	0	0	0	0	0	0	St. I, 112	0	n	0	none	0	0	1	1	0	1.4	2.4		1	none	n	0	RR, 1d NA	0.22	1	1
167	f	61	70	165	aHT	1	0	25	53	64	48.4	y	4	4	4	n	2		Coil	0	6%	0	10	0	0	1	0	1	St. I, 114	0	n	0	1x angio (?), 1x CT with contrast, Vanco 15,1g	1, 3	12	24	18	0.15	0.4	1.8		16	UTI, CSF	y	Vanco 8d, Mero 8d, Cipro 4d	RR, 9d NA	0.21	21	2
168	f	61	80	168	aHT	1	0	18	51	59	48.3	y	2	2	4	n	7	R	Coil	0	6%	0	5	0	5,4	1	0	1	St. I, 142	I	n	0	1x angio, 2x CT with contrast	1	17	6	8	5.37	0.7	1.7		7	lung	y	Ceftriaxon 6d, Tazobac 7d, Vanco 2d	RR, 9d NA	0.21	17	3
169	f	55	55	163	treated carotid aneurysm	0	0	15	66	21.8	28	y	2	2	4	n	1	R	Clip	0	6%	0	9	0	8,4	1	0	1	St. I, 114	0	n	0	1x angio, 2,2g Ibu	1, 2	6	1	0	0.04	0.6	1.3		0	none	n	0	RR, 2d NA	0.3	1	4
170	f	46	78	172	none	0	0	26	54	23.8	53	y	2	2	2	n	2		Coil	1	6%	0	9	0	8,7	1	0	1	St. I, 146	0	n	0	1x angio, 9,6g Ibu	1, 2	1	1	0	0.07	0.5	1.3		0	none	n	0	RR, 2d NA	0.02	1	5
171	f	55	70	170	aHT, Meniere's disease	1	0	19	23	20.6	31	y	3	4	4	n	1	L	Clip	0	6%	0	13	0	9,4	1	0	1	St. I, 134	0	n	0	1x angio (?), 1x CT with contrast	1	7	2	7	0.29	3.3	2.4		2	CSF	y	Penicillin 2d	RR, 3d NA	0.36	1	4
172	m	59	68	165	aHT, depression	1	0	11	13	18.1	30	y	2	2	2	n	9	L	attempt to coil	13	0	0	0	0	0	0	0	0	St. I, 97	0	n	0	2x angio (?), 1x CT with contrast, Ibu 19,2g	1, 2	1	0	0	0.09	2.3	3.7		0	none	n	0	RR, 1d NA	0.05	1	5
173	m	73	80	170	aHT, DM	1.2	1	8	30	42.9	66	y	5	5	4	y	6		Clip	0	6%	0	14	0	6,5	1	0	1	St. II, 89	0	n	0	1x CT with contrast	1	8	6	4	1.55	5.4	1.6		5	none	n	0	RR, 7d NA	0.75	15	1
174	f	57	60	160	none	0	0	27	30	23.5	45	y	2	2	4	n	2		Coil	1	6%	0	9	0	4,6	1	0	1	St. I, 111	0	n	0	1x angio (?),. 2,5g ASS	1	9	8	0	0.62	2	1.5		5	none	n	0	0	0	1	4
175	f	30	60	170	none	0	0	23	36	36.4	58	y	5	5	4	y	3, 6	R	Coil	1	6%	0	19	0	18,8	1	0	1	St. I, 111	0	n	0	7x angio (?), 2x CT with contrast, Vanco 27,7g		16	12	9	0.46	2	2.5		6	CSF, lung	y	Unacid 8d, Cipro 2d, Vanco 11d, Mero 11d	R+S, 24d NA, 20d Dob	1	24	3
176	f	85	90	167	stroke	0	1	19	57	30.4	44	y	3	3	3	n	2		Coil	1	0	0	0	0	0	0	0	0	St. II, 82	0	n	0	1x angio (?), 2x CT with contrast, Ibu 27,6g, 18,1g Vanco	1, 2, 3	12	3	7	0.31	1.1	1.4		4	CSF, wound	y	Cefu 15d, Eremfat 16d, Ceftriaxon 6d, Vanco 9d, Mero 9d	RR, 1d NA	0.09	2	4
177	m	57	80	175	aHT, pancreatitis	1	0	28	61	51.4	66	y	5	5	4	y	6		0	-	6%	0	5	0	5,1	1	0	1	St. I, 94	0	n	0	3x CT with contrast	1	7	9	3	2.03	1.5	1.4		8	lung	y	Tazobac 8d	R+S, 10d NA, 3d Dob	0.79	10	1
178	m	50	125	180	aHT, alcohol, nicotine, obesity	1	0	18	28	37.4	71	y	2	2	4	n	2		Coil	0	0	0	0	0	0	0	0	0	St. I, 99	I	n	0	1x angio, 3x CT with contrast, Vanco: 28,9g	1, 3	62	46	21	14.3	2	3.8		39	lung, CSF	y	Dapto 14d, Fortum 7d, Eremfat 22, Vanco 18, Ceftriaxon 3, Mero 5, Ertapenem 3, Cipro 6	R+S, 21d NA	0.16	67	2
179	f	59	62	175	none	0	0	24	55	43.9	55	y	5	5	4	y	2		Clip	0	6%	0	16	0	15,8	1	0	1	St. I, 98	0	n	0	3x CT with contrast	1	10	5	5	0.14	1.5	1.8		6	lung	y	6d Tazobac	R+S, 15d NA, 2d Dob	0.87	16	1
180	f	61	58	164	aHT	1	0	18	31	27.1	31	y	1	1	3	n	2		Clip	1	6%	0	9	0	8,2	1	0	1	St. I, 100	0	n	0	2x angio (?)	1	7	6	2	0.1	1	2.1		6	none	n	0	0	0	0	5
181	m	47	136	172	aHT, NIDDM, obesity, OSAS	1.2	0	15	37	38	61	y	1	2	2	n	1	R	Clip	0	6%	0	20	0	14,7	1	0	1	St. I, 123	0	n	0	2x angio (?), 1x CT with contrast, 20,2g Vanco	1, 3	15	25	24	1.03	2.3	2.8		21	lung, CSF	y	Ceftriaxon 11d, Vanco 9d, Mero 5d, Cipro 6d	R+S, 22d NA	0.32	32	4
182	f	50	80	170	none	0	0	17	59	50.8	68	y	5	5	4	n	2		Coil	0	6%	0	13	0	12,5	1	0	1	St. I, 101	0	n	0	1x angio (?)	1	3	9	11	0.22	2.1	2.4		10	lung	y	Tavanic 5d, Zienam 6d, Mero 8d, Vanco 3d	R+S, 14d NA, 8d Dob	0.62	14	1
183	m	55	90	185	nicotine	0	0	17	37	40.3	57	y	3	4	4	n	6		Coil	1	6%	0	15	0	14,5	1	0	1	St. I, 108	0	n	0	1x angio, Vanco 17,2g	1, 3	18	19	2	10.9	3.4	2.9		14	lung	y	Vanco 5d, Cipro 3d, Unacid 2d, Tazobac 5d	R+S, 15d NA, 7d Dob	0.33	27	2
184	f	59	75	170	none	0	0	20	46	37.5	65	y	4	4	4	n	1	L	Clip	0	6%	0	18	0	17,7	1	0	1	St. I, 102	0	n	0	3x angio, 1x CT with contrast, Vanco 16g	1, 3	28	27	6	0.87	2.1	1.9		16	lung, CSF	y	Ceftriaxon 10d, Vanco 7d	R+S, 29d NA, 4d Dob	0.91	43	3
185	f	50	60	160	hypothyreoidism	0	0	6	26	41.7	59	y	2	2	4	n	2		Coil	0	6%	0	17	0	9,2	1	0	1	St. I, 101	R	n	0	2x angio (?)	1	21	24	18	0.12	1.7	3.2		19	lung	y	Unacid 5d	RR, NA 4d	0.14	22	3
186	m	69	76	171	B-CLL, CKD IV°, atrial fib.	0	1	32	69	68	81	y	5	5	4	y	4		0	-	6%	0	3	0	3,1	1	0	1	St. III, 46	0	n	0	1x angio (?)	1	2	3	2	1.58	1.1	1.4		2	none	n	0	RR, NA 4d	0.33	3	1
187	f	84	65	160	DM, aHT	1.2	1	26	54	43.5	55	y	1	1	4	n	6		Clip	2	6%	0	2	0	1,5	1	0	1	St. II, 81	0	n	0	1x CT with contrast	1	0	0	1	0	2.9	5.8		0	none	n	0	RR, NA 2d	0.36	2	1
188	m	34	73	175	none	0	0	7	39	24.5	52	y	1	1	4	y	1	R	Clip	0	6%	0	13	0	12,5	1	0	1	St. I, 130	0	n	0	2x angio (?), 1x CT with contrast	1	4	9	10	0.09	2	2.9		6	lung	y	Tazobac 3d	RR, NA 10d	0.82	10	4
189	f	76	75	165	aHT, rheumatoid arthritis	1	1	29	67	40.3	58	y	3	3	4	n	1	L	Clip	0	0	0	0	0	0	0	0	0	St. I, 89	0	n	0	2x angio, Ibu 5,6g	1, 2	2	3	5	0.84	0.9	2.3		2	erysipelas	y	Ceftriaxon 3d	RR, 1d NA	0.04	3	4
190	f	55	57	165	migraine	0	0	22	53	38.8	57	y	4	4	4	y	1	L	Clip	0	6%	0	15	0	15,3	1	0	1	St. I, 99	0	n	0	2x angio, 1x CT with contrast, Ibu 1,2g	1, 2	19	24	10	1.28	3.9	1.7		18	lung	y	Tazobac 6d, Tavanic 5d	R+S, 12d NA, 2d Dob	0.47	23	5
191	f	82	55	156	COPD, aHT	1	1	18	33	27.2	31	y	2	2	2	n	6		Coil	0	6%	0	5	0	5,9	1	0	1	St. II, 87	0	n	0	1x angio (?)	1	4	8	0	2.1	1.7	1.9		3	UTI	y	Cipro 4d, Unacid 4d	0	0	0	5
192	f	61	57	165	none	0	0	26	75	53.4	57	y	3	3	4	n	6		Clip	0	6%	0	13	0	12,6	1	0	1	St. I, 98	0	n	0	1x CT with contrast	1	16	18	1	0.14	1.1	2.2		14	UTI	y	1d Ceftriaxon	RR, 13d NA, 7d Dob	0.76	20	2
193	m	34	75	180	none	0	0	22	48	42.8	55	y	3	3	4	n	1	R	Clip	0	6%	0	1	0	0,5	1	0	1	St. I, 120	I	n	0	1x CT with contrast, 1,6 g Vanco	1, 3	6	6	10	1.17	5.6	3.3		6	lung	y	2d Cipro , Vanco 1d, Tazobac 6d	RR, 3d NA	0.47	16	1
194	f	29	42	154	none	0	0	6	21	13.1	34	y	2	2	2	y	1	R	Clip	7	6%	0	5	0	5	1	0	1	St. I, 130	0	n	0	2x angio (?)	1	0	1	0	0	0.7	1.7		0	none	n	0	0	0	1	5
195	f	43	70	165	asthma, hypothyreoidism	0	0	24	15	40.9	66	y	3	3	3	y	2		Clip	1	6%	0	1	0	1	1	0	1	St. I, 106	I	n	0	2x angio (?), 2x CT with contrast	1	4	4	5	0.4	1.3	2		5	lung	y	Tazobac 7d	R+S, 14d NA, 4d Dob	1.2	14	1
196	m	55	90	183	arrhythmia	0	0	22	57	22.8	57	y	2	2	4	n	1	R	Coil	1	0	0	0	0	0	0	0	0	St. I, 99	0	n	0	2x angio (?), 1x CT with contrast	1	3	2	2	0.08	3	1.9		1	none	n	0	RR, 2d NA	0.09	1	5
197	m	49	80	190	none	0	0	19	26	42.4	68	y	4	4	4	n	2		Clip	0	6%	0	4	0	5,6	1	0	1	St. I, 109	I	n	0	1x angio (?), 2x CT with contrast	1	2	4	0	1.69	2.7	2.4		2	none	n	0	RR, 6d NA+Dob	1.7	5	1
198	m	52	82	175	aHT	1	0	21	43	21.1	35	y	1	1	4	n	2		Coil	1	0	0	0	0	0	0	0	0	St. I, 98	R	n	0	1x angio (?), 8,5g Naproxen, 1,4g ASS	1, 2	4	0	7	2.7	1.3	1.6		3	none	n	0	RR, 1d NA	0.04	1	5
199	f	61	60	160	aHT, COPD, hypothyreoidism	1	1	17	31	28.1	40	y	2	2	4	n	6		Coil	1	0	0	0	0	0	0	0	0	St. II, 73	0	n	0	2x angio (?), 2x CT with contrast, Vanco 10g, 2,4g Ibu	1, 2, 3	6	12	2	0.55	3.7	2.5		6	CSF	y	Vanco + Mero 6d	0	0	1	3
200	m	68	67	174	nicotine	0	0	18	27	28.9	41	y	1	2	2	y	2		Coil	1	6%	0	8	0	8,8	1	0	1	St. I, 98	0	n	0	3x angio (?), Ibu 5,2g, 1,1g ASS	1, 2	14	14	7	0.76	0.8	2.5		13	UTI	y	Unacid 4d	RR, 13d NA	0.5	0	5
201	f	55	74	162	acid reflux	0	1	21	46	19.9	46	y	1	1	2	n	2		Coil	1	0	0	0	0	0	0	0	0	St. II, 87	0	n	0	2x angio (?), Ibu 5g	1, 2	0	0	0	0	1.1	1.6		0	none	n	0	0	0	1	5
202	f	18	75	166	none	0	0	12	8	9.9	13	y	1	2	4	n	3	L	Coil	1	0	0	0	0	0	0	0	0	St. I, 135	0	n	0	1x angio (?), Ibu 3,6g	1, 2	0	2	0	0.03	0.9	1.1		0	none	n	0	0	0	0	5
203	f	64	70	175	aHT	1	0	13	59	25.9	35	y	3	2	4	n	2		Coil	0	6%	0	2	0	1,5	1	0	1	St. I, 103	0	n	0	1x angio (?), Ibu 25,2g	1, 2	7	0	8	0.61	2.1	1.8		3	none	n	0	RR, 4d NA	0.2	1	5
204	f	72	65	160	none	0	0	19	31	30.4	36	y	1	2	3	n	2		Coil	0	0	0	0	0	0	0	0	0	St. I, 97	0	n	0	1x angio (?), Ibu 1,8g	1, 2	0	0	0	0.03	1.1	2.8		0	none	n	0	0	0	1	5
205	f	50	60	157	nicotine	0	0	23	47	19.3	38	y	3	2	4	n	2		Coil	0	0	0	0	0	0	0	0	0	St. I, 106	0	n	0	1x angio (?)	1	3	1	2	0.11	0.9	2.4		1	none	n	0	RR, 4d NA	0.28	1	5
206	f	76	80	175	aHT	1	1	12	61	53.7	71	y	2	2	4	n	1	R	Clip	8	0	0	0	0	0	0	0	0	St. II, 66	F	n	0	1x angio (?)	1	17	15	13	0.2	1.8	2.6		12	UTI, bowel, lung	y	Ceftriaxon 2d	R+S, 8d NA	0.3	20	2
207	m	77	67	172	PAOD, hypothyreoidism, aHT	1	1	28	37	49.5	63	y	2	3	4	n	1	R	Coil	1	0	0	0	0	0	0	0	0	St. II, 88	0	n	0	1x CT with contrast, 0,3g ASS	1, 2	6	0	10	0.17	1.4	1.8		0	lung	y	Tazobac 3d	R+S, 6d NA, 3d Dob	0.5	17	2
208	m	52	80	185	none	0	0	9	15	11.3	15	y	1	2	3	y	2		Coil	1	6%	0	1	0	1	1	0	1	St. I, 105	0	n	0	1x angio (?), 1x CT with contrast	1	0	0	0	0	1.6	1.6		0	none	n	0	0	0	0	5
209	f	35	80	165	psychosis	0	0	7	8	21.4	41	y	3	3	4	y	1	R	Clip	0	6%	0	11	0	11,3	1	0	1	St. I, 117	0	n	0	2x angio (?), 1x CT with contrast, Vanco 13,9g	1, 3	20	26	22	6.39	2.6	2.6		22	CSF, UTI	y	Claforan 6d, Vanco 7d, Mero 7d	R+S, 13d NA	0.3	10	4
210	f	56	65	165	none	0	0	25	59	25.5	33	y	4	4	4	n	2		Coil	0	0	0	0	0	0	0	0	0	St. I, 104	0	n	0	1x angio (?), 1x CT with contrast	1	11	8	10	0.16	1.3	2.1		8	lung	y	Unacid 4d	RR, 4d NA	0.41	8	5
211	m	58	83	178	aHT	1	1	12	31	21	37	y	5	5	4	n	1		0	-	0	0	0	0	0	0	0	0	St. III, 47	0	n	0	1x angio (?), Vanco 4,9g, 2,2g Genta, 0,3g ASS	1, 2, 3, 4	10	7	15	1.58	1	2.6		8	endocarditis	y	Genta 14d, Penicillin 24d, Ceftriaxon 6d	RR, NA 3d	0.09	2	4
212	f	46	75	163	none	0	0	14	58	45.75	76	y	5	5	4	n	3, 4	R	Coil	0	0	0	0	0	0	0	0	0	St. I, 119	I	n	0	1x angio (?), 1x CT with contrast, 0,4g ASS	1, 2	0	4	3	0.72	1.1	5.1	thrc 66	4	none	n	0	RR, 4d NA, 1d Dob	1.3	4	1
213	f	75	50	157	aHT, atrial fibr.	1	1	26	43	50.6	70	y	2	2	2	n	2		Coil, Clip	0	6%	0	4	0	4,1	1	0	1	St. II, 88	0	n	0	1x angio (?), 2x CT with contrast, Vanco 3,5g	1, 3	11	22	12	0.74	1.5	2		15	UTI, lung	y	Cipro3d, Vanco 3d, Mero 3d	R+S, 8d NA, 2d Dob	1.8	20	2
214	m	51	115	178	aHT, nicotine	1	0	6	17	18.2	28	y	2	2	4	n	2		Coil	0	0	0	0	0	0	0	0	0	St. I, 105	0	n	0	1x angio (?), Ibu 4,2g	1, 2	2	0	0	0	1.5	1.5		0	none	n	0	0	0	0	5
215	f	53	60	164	none	0	0	9	14	10.7	14	y	3	2	3	n	5	R	Coil	0	0	0	0	0	0	0	0	0	St. I, 100	0	n	0	1x angio (?)	1	4	1	2	0.11	1.1	1.9		2	none	n	0	0	0	0	5
216	f	54	57	170	hypothyreoidism	0	0	12	10	28.6	52	y	2	2	4	n	11	L	Coil	1	0	0	0	0	0	0	0	0	St. I, 110	0	n	0	1x angio (?), 2x CT with contrast	1	22	20	17	0.6	2.7	1.5		19	UTI, lung	y	Tavanic 4d	R+S, 17d NA	0.5	24	3
217	m	27	75	180	aHT, NHL, cirrhotic kidney, nicotine	1	0	23	37	11.9	37	y	2	2	3	y	2		Coil	1	0	0	0	0	0	0	0	0	St. I, 100	0	n	0	1x angio (?), Ibu 6,1g	1, 2	0	0	1	0.07	1.3	1.6		0	none	n	0	0	0	1	5
218	f	48	65	170	fibromuscular dysplasia, Raynaud's	0	0	9	28	34.6	54	y	3	3	4	y	2		Clip	1	0	0	0	0	0	0	0	0	St. I, 103	0	n	0	4x angio (?), 1x CT with contrast	1	9	1	17	0.43	1.1	1.1		7	lung	y	Unacid 6d	R+S, 14d NA	0.26	20	2
219	f	68	65	160	HLP	0	1	15	49	44.7	66	y	4	4	4	y	2		Coil	0	0	0	0	0	0	0	0	0	St. II, 83	0	n	0	1x angio (?)	1	23	6	6	0.12	2	5.5		10	UTI	y	Cipro 5d	RR, 11d NA	0.23	23	3
220	f	65	75	160	aHT, hypothyreoidism	1	0	36	71	64.1	82	y	5	5	4	n	1	L	Clip	0	0	0	0	0	0	0	0	0	St. I, 93	F	n	0	2x CT with contrast, 1x polytrauma CT scan, Vanco 5,3g	1, 3	7	15	15	2.95	2.3	3.6	thrc 63	14	CSF, lung	y	Vanco 5d, Mero 5d	R+S, 18d NA	1.6	18	1
221	m	77	80	180	prostate cancer	0	0	26	49	37.5	68	y	5	5	4	n	3	L	Coil	1	0	0	0	0	0	0	0	0	St. I, 94	R	n	0	2x CT with contrast, 1x angio (?), 3,7g Tobra, 3,5g ASS	1, 2, 4	17	14	18	0.28	4.3	2.8		15	stoma, lung	y	Cipro 3d, Zienam 7d, Tazobac 6d, Tobramycin 6d	R+S, 5d NA, 2d Dob	0.29	30	4
222	f	50	65	168	aHT	1	0	25	14	13.9	46	y	2	2	4	n	4		Coil	0	0	0	0	0	0	0	0	0	St. I, 110	0	n	0	1x angio (?), 1,2g ASS	1	9	4	2	0.09	1	1		5	none	n	0	RR, 3d NA	0.28	1	5
223	f	78	75	172	aHT	1	1	13	42	44.2	71	y	5	5	4	y	2		Coil	0	0	0	0	0	0	0	0	0	St. III, 48	0	n	0	2x angio (?), 1x polytrauma CT scan, 1x CT with contrast	1	11	18	3	2.62	5.6	1.8		8	UTI, lung	y	Tazobac 7d	RR, 16d NA	0.36	38	3
224	f	69	57	160	aHT	1	0	16	23	13.9	33	y	1	1	3	n	7	L	Coil	0	0	0	0	0	0	0	0	0	St. I, 100	0	n	0	1x angio (?), 1x CT with contrast, 0,9g ASS	1, 2	6	0	0	0	0.6	0.6		0	wound	n	Cefu 6d	0	0	1	5
225	f	56	80	165	aHT	1	1	17	37	12	37	y	5	5	4	n	6		0	-	0	0	0	0	0	0	0	0	St. II, 86	0	n	0	1x CT with contrast	1	0	0	0	0	1.8	1.2		0	none	n	0	RR, 1d NA	0.12	1	1
226	f	86	60	152	aHT	1	1	22	52	53.4	68	y	5	5	4	n	2		0	-	0	0	0	0	0	0	0	0	St. II, 84	I	n	0	1x CT with contrast, 1x angio (?)	1	7	3	4	1.11	2.7	4		4	none	n	0	RR, 3d NA, 3d Dob	0.33	7	1
227	f	73	85	168	aHT	1	1	5	25	22.7	25	y	2	2	3	n	6		Coil	1	0	0	0	0	0	0	0	0	St. II, 89	0	n	0	1x angio (?), 2,4g Ibu, 0,6g ASS	1, 2	2	0	0	0	1.6	1.6		0	none	n	0	0	0	1	5
228	m	59	80	175	aHT, gastritis	1	0	22	25	30.3	57	n	4	4	4	y	AVM 11		Coil, Embo	1	0	0	0	0	0	0	0	0	St. I, 99	0	n	0	1x angio (?), 1x CT with contrast	1	12	19	4	0.41	3.4	1.7		12	lung	y	Tazobac 7d	R+S, 10d NA	0.46	24	3
229	f	71	70	160	aHT, COPD, thrombosis of portal vein	1	0	34	65	39.7	65	y	1	1	4	n	3	L	Coil	0	0	0	0	0	0	0	0	0	St. I, 93	0	n	0	2x angio (?), 1x CT with contrast	1	1	2	2	0.11	1.6	3.8		1	none	n	0	RR, 3d NA	0.81	3	1
230	f	76	85	170	aHT, NIDDM, HLP, hypothyreoidism, PAOD	1.2	1	30	56	47.3	78	y	4	4	4	n	7	L	Coil	0	0	0	0	0	0	0	0	0	St. II, 87	0	n	0	2x angio (?), Vanco 12,8g	1, 3	13	9	9	0.33	1.2	1.3		6	lung	y	Mero 8d, Vanco 8d	R+S, 17d NA, 7d Dob	1	28	2
231	f	74	60	162	aHT	1	1	10	28	25	36	y	2	2	3	n	6		Coil	0	0	0	0	0	0	0	0	0	St. II, 66	0	n	0	1x angio (?)	1	7	1	0	0.1	1.2	2.9		1	UTI	n	2d Cipro	0	0	0	5
232	f	46	75	165	depression, nicotine	0	0	19	35	41.3	63	y	2	1	2	n	2		Coil	0	0	0	0	0	0	0	0	0	St. I, 117	0	n	0	1x angio (?)	1	0	3	3	0.53	1.1	6.1		3	none	n	0	RR, 2d NA	0.89	2	1
233	f	45	58	169	aHT	1	0	12	22	18.5	20	y	2	2	4	n	1	R	Clip	0	0	0	0	0	0	0	0	0	St. I, 121	0	n	0	2x angio (?), 1x CT with contrast	1	6	0	0	0.15	1.3	1.6		0	none	n	0	Rr, 2d NA	0.17	1	5
234	f	39	55	160	none	0	0	11	45	25.8	45	y	4	5	4	y	1	R	Clip	0	0	0	0	0	0	0	0	0	St. I, 128	0	n	0	1x CT with contrast	1	14	15	13	0.1	2	2.4		15	lung	y	Tazobac 7d	R+S, 7d NA	0.45	17	2
235	f	92	55	163	aHT, NIDDM, PAOD, stroke, MI, pHT	1.2	1	13	40	35.7	44	y	2	2	3	n	6		0	-	0	0	0	0	0	0	0	0	St. II, 67	0	n	0	1x CT with contrast	1	0	3	0	0.52	2.7	1.9		0	none	n	0	0	0	0	3
236	m	43	82	165	aHT, NIDDM	1.2	0	7	23	17.8	27	y	1	1	3	n	2		Coil	0	0	0	0	0	0	0	0	0	St. I, 100	0	n	0	1x angio (?), Ibu 15,6g	1, 2	1	0	1	0.07	2.9	2.2		1	none	n	0	RR, 1d NA	0.04	1	5
237	f	51	52	162	nicotine	0	1	30	70	21.9	68	y	2	2	3	n	11	R	Coil	1	0	0	0	0	0	0	0	0	St. III, 36	0	n	0	1x angio (?)	1	10	0	4	0.07	0.9	1		4	UTI	y	Cipro 3d	RR, 1d Dob	0	1	4
238	m	31	70	170	heroin addiction	0	0	11	26	5.6	10	y	2	2	3	n	6		Coil	0	0	0	0	0	0	0	0	0	St. I, 120	0	n	0	1x angio (?)	1	0	1	1	0.2	0.7	2		0	none	n	0	0	0	1	5
239	m	78	76	178	aHT, prostate cancer, hypothyreoidism	1	1	21	53	43.2	68	y	2	2	4	y	2		Coil	0	0	0	0	0	0	0	0	0	St. II, 62	I	n	0	2x angio (?)	1	13	0	9	0.15	1.4	1.6		6	lung, UTI	y	Cipro 1d, Tazobac 4d	RR, 10d NA	0.3	25	3
240	m	43	70	174	none	0	0	11	34	41.2	55	y	2	1	4	y	2		Coil	0	0	0	0	0	0	0	0	0	St. I, 113	0	n	0	7x angio (?), 1x CT with contrast, Ibu 1,2g, Vanco 13,6g	1, 2, 3	38	36	23	2.06	1.1	2.1		35	lung, CSF	y	Tazobac 7d, Zyvox 1d, Vanco 6d, Mero 6d, Cephazolin 6d	R+S, 26d NA	0.36	44	3
241	m	70	69	180	CMML	0	1	14	63	49.4	70	y	5	5	4	n	1	L	Clip	0	0	0	0	0	0	0	0	0	St. III, 50	F	y	1	1x angio (?), 1x CT with contrast, Vanco 6,1g	1, 3	13	14	18	97.91	0.7	6.5	thrc 92	15	lung, CSF	y	Vanco 7d, Mero 7d	R+S, 13d NA	2.2	18	1
242	f	46	60	170	none	0	0	10	55	34.9	58	y	4	4	4	n	2		Coil	0	0	0	0	0	0	0	0	0	St. I, 110	0	n	0	1x angio (?), 1x CT with contrast, Vanco 28,4g, Ibu 0,6g	1, 2, 3	15	10	17	0.52	3.2	1.6		11	CSF	y	Vanco 5+5d, Unacid 6d, Mero 5d, Fortum 5d, Cefu 5d	R+S, 11d NA	0.42	23	4
243	f	39	80	175	none	0	0	13	28	40.8	53	y	3	4	4	y	1	L	Clip	0	0	0	0	0	0	0	0	0	St. I, 112	R	n	0	1x angio (?), 2x CT with contrast, Vanco 23,5g	1, 3	9	25	27	1.15	1.2	2.1		23	lung	y	Vanco 12d, Tazobac 12d	R+S, 14d NA, 1d Dob	0.71	27	3
244	f	59	70	168	none	0	0	12	36	37.3	56	y	4	4	4	n	3	L	Clip	0	0	0	0	0	0	0	0	0	St. I, 95	R	n	0	1x CT with contrast	1	14	23	16	5.42	1.6	2.3		17	lung, UTI, bowel	y	Metro 9d, Vanco oral 9d, Unacid 4d, Tazobac 3d	R+S, 10d NA	1.6	23	2
245	m	60	86	184	aHT, CHD	1	0	3	59	28.3	67	y	1	1	3	n	1	R	Clip	0	0	0	0	0	0	0	0	0	St. I, 102	0	n	0	2x CT with contrast, 1x DSA	1	13	0	8	0.11	1.1	2		1	none	n	0	RR, 1d NA	0.12	4	5
246	m	75	55	170	none	0	0	21	48	50.7	89	y	4	4	4	n	2		Coil	1	0	0	0	0	0	0	0	0	St. I, 95	0	n	0	1x angio (?)	1	6	12	18	24.79	1.4	3.8		12	lung, UTI	y	Tazobac 10d, Vanco 1d	R+S, 6d NA	1.3	25	3
247	m	46	90	180	none	0	0	20	50	19.8	37	y	2	2	4	y	3	R	Coil	0	0	0	0	0	0	0	0	0	St. I, 109	0	n	0	3x angio (?), 1x CT with contrast	1	7	0	3	0.06	0.8	2		0	none	n	0	RR, 2d NA	0.04	1	5
248	m	56	105	183	CHD, nicotine, OSAS, aHT	1	0	13	54	33.1	52	y	4	4	4	n	1	R	Clip	1	0	0	0	0	0	0	0	0	St. I, 95	R	n	0	1x CT with contrast, 1,6g Ibu	1, 2	15	20	12	0.4	2.1	1.6		14	lung	y	Tavanic 4d	RR, 7d NA, 7d Dob	0.09	28	3
249	f	52	73	168	none	0	0	10	22	20.8	22	y	2	1	1	n	0		0	-	0	0	0	0	0	0	0	0	St. I, 114	0	n	0	1x angio (?), 3g Naproxen	1, 2	0	2	0	0.36	1.2	1.6		0	none	n	0	0	0	0	5
250	m	61	107	188	aHT	1	1	11	20	22.5	29	y	1	1	3	n	0		0	-	0	0	0	0	0	0	0	0	St. II, 89	0	n	0	2x angio (?), 1x CT with contrast	1	1	1	2	0.1	1	1.4		0	none	n	0	0	0	0	5
251	m	63	80	180	IDDM	2	1	13	28	26	33	y	1	1	2	n	1	L	0	-	0	0	0	0	0	0	0	0	St. II, 83	0	n	0	none	0	1	0	1		1.5	1.6		1	none	n	0	0	0	0	5
252	m	86	80	170	aHT, CHD, mitral valve replacement	1	1	27	34	49	71	y	5	5	4	n	0		0	-	0	0	0	0	0	0	0	0	St. II, 78	I	n	0	1x CT with contrast	1	2	0	0	0.14	1.6	2.3		0	none	n	0	RR, 4d NA	0.19	7	1
253	m	49	95	185	aHT	1	0	20	63	29.7	56	y	3	3	4	n	AVM		0	-	0	0	0	0	0	0	0	0	St. I, 109	0	n	0	2x angio (?), Ibu 3,6g, Vanco 3,7g	1, 2, 3	11	16	12	0.15	1.8	2.3		15	CSF	y	2d Vanco, 1d Mero, 1d Ceftriaxon	RR, 5d NA	0.1	10	5
254	f	54	58	165	none	0	0	5	15	20	27	y	2	2	3	y	0		0	-	0	0	0	0	0	0	0	0	St. I, 100	0	n	0	6x angio (?), 7,5g Ibu	1, 2	0	0	2	0.08	1.8	2.3		0	none	n	0	0	0	1	4
255	m	78	85	178	aHT, HLP	1	1	24	68	41.1	72	y	2	2	4	n	0		0	-	0	0	0	0	0	0	0	0	St. II, 68	I	n	0	2x angio (?), 1x CT with contrast	1	12	0	3	0.08	0.6	1		3	UTI	n	3d Cipro	RR, 4d NA	0.06	13	4
256	f	25	83	165	none	0	1	17	70	51	51	y	5	5	4	n	AVM		0	-	0	0	0	0	0	0	0	0	St. II, 88	0	n	0	none	0	1	1	1	0.41	3.9	12.1		1	none	n	0	RR, 1d NA+Dob	1.8	1	1
257	m	50	80	189	alcohol, nicotine	0	0	14	48	34.8	56	y	1	5	4	y	1	L	Clip	7	0	0	0	0	0	0	0	0	St. I, 100	0	n	0	1x CT with contrast, 1x angio (?)	1	11	10	10	1.01	0.9	1.4		9	skin abscess, lung	y	2d Tazobac, 4d Cefuroxim	R+S, 11d NA	0.42	17	2
258	f	52	80	180	IDDM	2	0	18	53	58.1	76	y	5	5	4	n	2		Coil	0	0	0	0	0	0	0	0	0	St. I, 123	F	y	1	1x angio (?), 2x CT with contrast, Vanco 5,2g, Ibu 1,2g	1, 2, 3	5	5	3	13.18	2.3	13.4	thrc 44	4	lung	y	Vanco 2d, Mero 2d	R+S, 7d NA, 1d Adre, 1d Dob	2.1	7	1
259	f	51	70	170	aHT	1	1	18	17	34.1	57	y	4	4	4	n	7	R	Coil	0	0	0	0	0	0	0	0	0	St. II, 81	0	n	0	1x angio (?), 1x CT with contrast, 0,6g Ibu, 3g ASS	1, 2	13	9	5	1.73	3.7	1.8		5	lung, CSF	y	4d Tazobac, 5d Staphylex, 12d Ceftriaxon	R+S, 13d NA	0.74	25	3
260	m	54	85	180	none	0	0	16	39	41.7	62	y	5	5	4	n	7	R	Coil	0	0	0	0	0	0	0	0	0	St. I, 100	0	n	0	1x angio (?), 1x CT with contrast	1	0	1	3	0.14	1.1	3.2		0	none	n	0	RR, 7d NA	0.49	6	1
261	m	45	80	180	alcohol	0	0	22	24	34.4	65	y	5	5	4	n	2		Coil	0	0	0	0	0	0	0	0	0	St. I, 107	I	n	0	1x angio (?), Vanco 28,3g, Ibu 1,8g	1, 2, 3	19	21	29	11.72	1.5	3.3		24	lung, CSF	y	Vanco 8d, Mero 10d, Ceftazidin 1d, Tazobac 6d	R+S, 7d NA	0.33	23	3
262	f	79	55	160	none	0	1	16	45	49.4	65	y	3	4	4	n	2		Coil	1	0	0	0	0	0	0	0	0	St. II, 68	0	n	0	1x angio (?)	1	10	17	8	0.38	1.5	1.5		9	none	n	0	R+S, 6d NA	2.3	21	2
263	m	44	85	187	none	0	0	6	20	20.6	31	y	1	1	3	y	0		0	-	0	0	0	0	0	0	0	0	St. I, 103	R	n	0	2x angio (?), 1x CT with contrast	1	0	0	1	0.17	0.8	2		0	none	n	0	0	0	0	5
264	m	79	75	170	aHT, stroke	1	1	29	56	59	70	y	2	2	4	n	4		0	-	0	0	0	0	0	0	0	0	St. II, 60	F	n	0	1x CT with contrast	1	4	3	1	3.81	1.8	5.1		4	lung	y	Tazobac 3d	R+S, 4d NA+Dob	1.1	4	1
265	m	46	70	178	none	0	0	10	23	31.8	56	y	5	5	4	n	6		Coil	0	0	0	0	0	0	0	0	0	St. I, 122	R	n	0	1x angio (?), 1x CT with contrast, 1g Vanco, 14g Ibu	1, 2, 3	12	12	5	3.36	0.8	2		8	lung	y	Zienam d4, Cipro 8d, Vanco 1d	R+S, 12d NA	0.38	19	3
266	m	50	80	175	aHT	1	0	5	32	24.9	52	y	3	3	4	n	3	R	Coil	0	0	0	0	0	0	0	0	0	St. I, 92	0	n	0	1x CT with contrast, 1x angio (?)	1	10	11	14	0.2	3.3	1.6		12	lung	y	Cefu 8d	R+S, 4d NA	0.25	11	5
267	m	42	90	190	none	0	0	6	58	46.4	61	y	5	5	4	n	1	R	Clip	0	0	0	0	0	0	0	0	0	St. I, 102	I	n	0	1x CT with contrast, 17,4g Ibu	1, 2	27	43	18	5.01	1.7	3.1		31	lung, UTI	y	Cipro 3d, Tazobac 4d, Zienam 5d, Cefu 5d	R+S, 12d NA	1.1	43	2
268	m	72	60	165	NIDDM	2	0	10	38	23	38	y	1	1	2	n	0		0	-	0	0	0	0	0	0	0	0	St. I, 90	0	n	0	2x angio (?)	1	0	0	0	0.05	3.5	3		0	none	n	0	0	0	0	5
269	f	49	75	165	aHT, hypothyreoidism	1	0	24	60	31.5	51	y	1	1	3	y	3	L	Coil	1	0	0	0	0	0	0	0	0	St. I, 106	0	n	0	1x angio (?), 1x CT with contrast, 2,2g ASS	1, 2	9	12	5	0.15	1.5	1.9		8	UTI	y	Cefo 3d	R+S, 11d NA	0.31	20	3
270	f	43	85	148	aHT, nicotine	1	0	21	49	19.4	46	y	2	2	4	n	2		Coil	2	0	0	0	0	0	0	0	0	St. I, 106	0	n	0	1x angio (?), 1x CT with contrast, Acic	1, 4	1	0	2	0.06	2	2.2		0	none	n	Ampicillin+Cefotaxim 2d, Acic 4d	0	0	1	5
271	m	71	95	178	aHT, ESRD, PAOD, hyperthyreoidism, aHT	1	1	30	62	65.1	82	y	5	5	4	n	1	R	Clip	0	0	0	0	0	0	0	0	0	St. V, 6	E	y	1	1x angio (?), 1x DSA, Cellcept	1, 4	2	5	3	1.99	0.7	1.8		3	lung	y	Tazobac 3d, Cefo 8d	R+S, NA 7d	0.17	20	1
272	f	35	56	170	nicotine	0	0	9	23	12.8	30	y	2	2	2	n	3	L	Coil	1	0	0	0	0	0	0	0	0	St. I, 107	0	n	0	1x angio (?), 1x CT with contrast	1	0	2	3	0.06	1.5	3.3		1	none	n	0	0	0	1	5
273	f	53	110	165	infantile brain damage, obesity, ESRD (dialysis), PAOD, NIDDM, aHT, mitral valve insuff. II-III°	1, 2	1	29	52	55.5	84	y	5	5	4	n	1	L	Clip	0	0	0	0	0	0	0	0	0	St. V, 7	E	y	1	1x angio (?), 1x CT with contrast, Vanco 4,9g	1, 3	1	6	13	2.03	2.4	3.1		3	lung, CSF	y	Tazobac 6d, Vanco 4d, Mero 4d	R+S, NA 8d	0.14	18	1
274	f	59	74	169	none	0	1	12	46	17.5	19	y	3	3	4	n	2		Coil	0	0	0	0	0	0	0	0	0	St. II, 89	0	n	0	1x CT with contrast, 1x DSA	1	0	0	1	0.07	2.3	1.6		0	none	n	0	0	0	1	5
275	f	75	53	150	aHT, tremor	1	0	17	59	31.2	39	y	1	2	3	y	6	L	Coil	0	0	0	0	0	0	0	0	0	St. I, 92	0	n	0	1x CT with contrast, 9x angio (?)	1	5	0	3	0.09	1.4	2.3		2	none	n	0	RR, NA 1d	0.05	1	4
276	f	64	64	164	glaucoma	0	1	4	43	30.4	35	y	2	2	3	n	2		Coil	1	0	0	0	0	0	0	0	0	St. II, 86	R	n	0	1x angio (?), 2x CT with contrast	1	13	13	8	0.11	2.4	1.7		15	UTI	y	4d Cipro	0	0	5	4
[truncated: 6 more columns]

## Sheet: Legend
	Gender:	m = male, f = female
	SAH as main diagnosis:	y = yes, n = no
	Scores:	APACHE	SAPS
	Main risk factors for AKI:	aHT = 1, DM = 2
	Hunt + Hess score:
	I	mild headache, alert and oriented, minimal (if any) nuchal rigidity
	II	full nuchal rigidity, moderate-severe headache, alert and oriented, no neuro deficits
	III	lethargy or confusion, mild focal neurological deficits
	IV	stuporous, more severe focal deficit
	V	comatose, showing signs of severe neurological impairment
	WFNS classification:	GCS	focal deficit (hemiparesis/aphasia)
	I	15	no
	II	14-13	no
	III	14-13	yes/no
	IV	12-7	yes/no
	V	6-3	yes/no
	Modified Fisher scale:	CT findings
	0	no SAH or IVH detected
	I	thin focal or diffuse SAH; no IVH
	II	thin focal or diffuse SAH; IVH present
	III	thick focal or diffuse SAH; no IVH
	IV	thick focal or diffuse SAH; IVH present
	Vasospasm:	y = yes, n = no
	Localisation of aneurysm:	L = left side, R = right side	AVM = arteriovenous malformation
	1	Middle cerebral artery
	2	Anterior communicating artery
	3	Internal carotid artery
	4	Basilar artery
	5	Anterior cerebral artery
	6	Posterior communicating artery
	7	Vertebral artery
	8	Posterior cerebral artery
	9	Superior cerebellar artery
	10	Anterior inferior cerebellar artery
	11	Posterior inferior cerebellar artery
	12	Anterior spinal artery
	13	Choroidal artery
	Clip/Coiling:	interventional vs. surgical therapy	Lig. ACI = Ligature of ACI
	Days until therapy:	days after admission	Embo = Embolisation of aneurysm
	HES
	0.06	HES 6%
	0.1	HES 10%
	10%, 6%	both HES 6% and 10%
	-	crystalloid infusion therapy
	Cum. doses HES 6%/10%:	cumulative doses of HES during stationary stay in litre
	GFR at admission:	GFR (ml/min)
	I	>90
	II	60-89
	III	30-59
	IV	15-29
	V	<15
	RIFLE classification:	Increase of creatinine				Reduction of GFR	Urine output
	R	1,5-2x				- >25%	< 0,5ml/kg/h x 6h
	I	2-3x				- >50%	<0,5ml/kg/h x 12h
	F	>3x, > 352µmol/l, acute increase of 44µmol/l				- > 75%	<0,3ml/kg/h x 24h or anuria x 12h
	L	permanent deterioration >4 weeks
	E	permanent deterioration >3 months
	Nephrotoxic risk factors/medication:					Renal replacement therapy (RRT):
	1	Aminoglycosides				y = yes, n= no
	2	Vancomycin
	3	Co-trimoxazole
	4	Aciclovir
	5	Contrast agents during CT, Angiography, ... (if known, cum. dose in ml)
	6	NSAIDs
	7	others (e. g. immunosuppressants)
	Sepsis parameters:					Severe sepsis:
	Leucocytes:	>12 000/mm3 or <4.000mm3				thrombocytopenia:	<100.000/mm3 or -30% in 24h
	Temperature:	>38°C or hypothermia				(hypotension:	need of catecholamines)
	(tachypnea/hypocapnia:	not considered, because many patients were ventilated)				renal dysfunction:	> RIFLE I
	Tachykardia:	heart rate >90 bpm				metabolic dysfunction:	>1,5x increase of lactate/Base excess <-5mmol/l
						(acute encephalopathy:	not useful, because of SAH)
	Catecholamines/assumed indication:	NA = Noradrenaline, Dob = Dobutamine, Adre = Adrenaline
	RR	hypotension/non-achievement of target parameters (MAP/CPP)
	Sepsis	septic shock
	R + S	combination of both during ICU stay
	Glasgow Outcome Scale:
	1	Death
	2	Severe damage with prolonged state of unresponsiveness and a lack of higher mental functions
	3	Severe injury with permanent need for help with daily living
	4	No need for assistance in everyday life, employment is possible but may require special treatment
	5	Light damage with only minor neurological and psychological deficits
	Cause of death:
	SAH/lim. of therapy	treatment-limiting decisions due to severe brain damage/untreatable increase of ICP
	SAH/cerebral incarc.	cerebral incarceration as a result of malignant ICP
	MOD	multiorgan dysfunction
	Discharge to:
	rehab = rehabilitation centre
	follow-up treatment or home
	nursing home

## Sheet: Abbreviations
Abbreviations:
Adre	Adrenaline
aHT	Arterial hypertension
AKI	Acute kidney injury
Angio	Angiography
APACHE	Acute Physiology And Chronic Health Evaluation
ASS	Acetylicsalicylic acid
Atrial fib.	Atrial fibrillation
B-CLL	B-chronic lymphocytic leukemia
BPH	Benign prostatic hyperplasia
CPP	Cerebral perfusion pressure
CHD	Coronary heart disease
CHF	Congestive heart failure
CIHD	Chronic ischemic heart disease
CKD	Chronic kidney disease
CMML	Chronic myelomonocytic leukemia
COPD	Chronic obstructive pulmonary disease
CSF	Cerebrospinal fluid
CPR	Cardiopulmonary resuscitation
CRBSI	Catheter-related bloodstream infection
CT	Computed tomography
DCM	Dilated cardiomyopathy
DM	Diabetes mellitus
DSA	Digital subtraction angiography
DVT	Deep vein thrombosis
Dob	Dobutamine
ENT	Ear-Nose-Throat
EVD	External ventricular drain
GCS	Glasgow Coma Scale
Genta	Gentamicin
GERD	Gastroesophageal reflux disease
GFR	Glomerular filtration rate
GOS	Glasgow Outcome Scale
Ibu	Ibuprofen
ICH	Intracerebral haemorrhage
ICP	Intracranial pressure
HES	Hydroxyethyl starch
IDDM	Insulin-dependent Diabetes mellitus
IVH	Intraventricular haemorrhage
LOS-ICU	Length of stay Intensive Care Unit
MAP	Mean arterial pressure
MI	Myocardial infarction
MOD	Multiorgan dysfunction
MS	Multiple sclerosis
NA	Noradrenaline
NET	Neuroendocrine tumor
NHL	Non-Hodgkin lymphoma
NIDDM	Non-independent Diabetes mellitus
OAC	Oral anticoagulation
OSAS	Obstructive sleep apnea syndrome
PAOD	Peripheral arterial occlusive disease
PFO	Patent foramen ovale
pHT	Pulmonary hypertension
RR	Blood pressure (Riva Rocci)
RRT	Renal replacement therapy
SAH	Subarachnoid haemorrhage
SAPS	Simplified Acute Physiology Score
SDH	Subdural haematoma
susp.	suspected
Tobra	Tobramycin
UTI	Urinary tract infection
Vanco	Vancomycin
WFNS	World Federation of Neurosurgical Societies
